# Supplementary material for: N6-Methyladenosine Modification Participates in the Progression of Hepatitis B Virus-Related Liver Fibrosis by Regulating Immune Cell Infiltration
Source: Front Med (Lausanne). 2022 Mar 2;9:821710. doi: 10.3389/fmed.2022.821710 (PMC8924664; doi:10.3389/fmed.2022.821710)
Supplement: Supplementary file 2 [file Data_Sheet_3.xlsx]

## Sheet: S1
Supplementary Table 1: The activation states of biological pathways in two gene clusters by GSVA enrichment analysis
id	logFC	AveExpr	t	P.Value	adj.P.Val	B
KEGG_VIRAL_MYOCARDITIS	0.566517	-0.00434167	16.6466	4.1453e-34	4.07261e-32	67.0402
KEGG_LEISHMANIA_INFECTION	0.589871	-0.0125444	16.6344	4.42675e-34	4.07261e-32	66.9751
KEGG_ALLOGRAFT_REJECTION	0.694645	-0.0306372	15.8996	2.34204e-32	1.43645e-30	63.0434
KEGG_CELL_CYCLE	0.500219	-0.0138948	15.4624	2.55722e-31	1.17632e-29	60.6743
KEGG_EPITHELIAL_CELL_SIGNALING_IN_HELICOBACTER_PYLORI_INFECTION	0.431515	-0.00687236	15.1407	1.50388e-30	5.3306e-29	58.9181
KEGG_NOD_LIKE_RECEPTOR_SIGNALING_PATHWAY	0.470287	-0.004966	15.1145	1.73824e-30	5.3306e-29	58.7746
KEGG_P53_SIGNALING_PATHWAY	0.467083	-0.012679	14.507	5.08728e-29	1.33723e-27	55.427
KEGG_TYPE_I_DIABETES_MELLITUS	0.591253	-0.0280303	14.3362	1.32256e-28	3.04188e-27	54.4796
KEGG_FC_GAMMA_R_MEDIATED_PHAGOCYTOSIS	0.450265	-0.00520126	14.2905	1.70933e-28	3.49463e-27	54.2252
KEGG_GRAFT_VERSUS_HOST_DISEASE	0.642709	-0.0288088	14.216	2.59643e-28	4.77742e-27	53.8106
KEGG_PRIMARY_IMMUNODEFICIENCY	0.524589	-0.0171026	14.1526	3.7052e-28	6.19779e-27	53.458
KEGG_SMALL_CELL_LUNG_CANCER	0.422672	-0.0121647	13.548	1.12433e-26	1.59895e-25	50.0736
KEGG_TOLL_LIKE_RECEPTOR_SIGNALING_PATHWAY	0.427751	-0.00693875	13.5472	1.12969e-26	1.59895e-25	50.0688
KEGG_CELL_ADHESION_MOLECULES_CAMS	0.383382	-0.010776	13.2513	6.06147e-26	7.96651e-25	48.4026
KEGG_ANTIGEN_PROCESSING_AND_PRESENTATION	0.440823	-0.0133233	12.8212	7.04328e-25	8.63975e-24	45.9699
KEGG_CHEMOKINE_SIGNALING_PATHWAY	0.366642	-0.00175979	12.6748	1.62714e-24	1.87121e-23	45.1394
KEGG_NATURAL_KILLER_CELL_MEDIATED_CYTOTOXICITY	0.384381	-0.00994161	12.5741	2.89731e-24	3.13591e-23	44.5672
KEGG_T_CELL_RECEPTOR_SIGNALING_PATHWAY	0.41299	-0.00671474	12.4366	6.37068e-24	6.51225e-23	43.7857
KEGG_INTESTINAL_IMMUNE_NETWORK_FOR_IGA_PRODUCTION	0.484025	-0.0204557	12.1781	2.81002e-23	2.72128e-22	42.3139
KEGG_LYSOSOME	0.450608	-0.00455384	12.134	3.62001e-23	3.33041e-22	42.0627
KEGG_BLADDER_CANCER	0.362763	-0.00491186	12.0784	4.98389e-23	4.36684e-22	41.7456
KEGG_B_CELL_RECEPTOR_SIGNALING_PATHWAY	0.452831	-0.00294405	12.0616	5.48858e-23	4.59044e-22	41.65
KEGG_SYSTEMIC_LUPUS_ERYTHEMATOSUS	0.431559	-0.0111802	12.0074	7.49331e-23	5.99465e-22	41.3412
KEGG_PANCREATIC_CANCER	0.396668	-0.00605098	11.897	1.41402e-22	1.08408e-21	40.7115
KEGG_VIBRIO_CHOLERAE_INFECTION	0.360803	0.000486362	11.7005	4.38225e-22	3.22534e-21	39.5898
KEGG_CHRONIC_MYELOID_LEUKEMIA	0.382803	0.00054941	11.4621	1.73078e-21	1.22486e-20	38.2279
KEGG_PATHWAYS_IN_CANCER	0.284893	-0.00585047	11.1837	8.60732e-21	5.86573e-20	36.6376
KEGG_COLORECTAL_CANCER	0.397839	-0.000849281	10.9951	2.55075e-20	1.67621e-19	35.5607
KEGG_CYTOSOLIC_DNA_SENSING_PATHWAY	0.325544	-0.00543087	10.9118	4.12265e-20	2.61575e-19	35.0849
KEGG_PATHOGENIC_ESCHERICHIA_COLI_INFECTION	0.462738	-0.00703276	10.8899	4.67704e-20	2.86859e-19	34.9598
KEGG_LEUKOCYTE_TRANSENDOTHELIAL_MIGRATION	0.349899	-0.000627695	10.3727	9.16142e-19	5.43775e-18	32.0119
KEGG_APOPTOSIS	0.375768	-0.00304696	10.3137	1.28539e-18	7.39101e-18	31.6764
KEGG_FC_EPSILON_RI_SIGNALING_PATHWAY	0.31527	0.0020214	10.0113	7.27546e-18	4.05662e-17	29.9595
KEGG_ENDOCYTOSIS	0.277128	0.00686179	9.98922	8.25435e-18	4.46706e-17	29.8345
KEGG_DNA_REPLICATION	0.504757	-0.0185945	9.51043	1.26672e-16	6.65934e-16	27.1311
KEGG_CYTOKINE_CYTOKINE_RECEPTOR_INTERACTION	0.243383	-0.00620384	9.29815	4.22285e-16	2.15835e-15	25.9397
KEGG_MISMATCH_REPAIR	0.485599	-0.0140218	9.27066	4.93381e-16	2.45357e-15	25.7858
KEGG_AUTOIMMUNE_THYROID_DISEASE	0.419307	-0.0182945	9.2582	5.29411e-16	2.56346e-15	25.7161
KEGG_ETHER_LIPID_METABOLISM	0.357626	-0.000632258	9.12421	1.12846e-15	5.324e-15	24.9675
KEGG_PROGESTERONE_MEDIATED_OOCYTE_MATURATION	0.236355	0.00290904	8.8848	4.33856e-15	1.99574e-14	23.6359
KEGG_FOCAL_ADHESION	0.2761	-0.000806162	8.83153	5.8482e-15	2.62456e-14	23.3408
KEGG_HEMATOPOIETIC_CELL_LINEAGE	0.267278	-0.0138774	8.77497	8.02627e-15	3.51627e-14	23.0279
KEGG_PROSTATE_CANCER	0.255888	0.00188267	8.75484	8.98213e-15	3.84352e-14	22.9167
KEGG_ASTHMA	0.349421	-0.0126946	8.71791	1.10407e-14	4.53988e-14	22.7128
KEGG_REGULATION_OF_ACTIN_CYTOSKELETON	0.228038	-0.00636399	8.7169	1.1103e-14	4.53988e-14	22.7072
KEGG_FRUCTOSE_AND_MANNOSE_METABOLISM	0.293571	-0.002449	8.70025	1.21845e-14	4.87381e-14	22.6154
KEGG_OOCYTE_MEIOSIS	0.22298	0.00100651	8.69029	1.28808e-14	5.04271e-14	22.5605
KEGG_GLIOMA	0.221676	0.0020931	8.55664	2.71151e-14	1.03941e-13	21.8251
KEGG_NON_SMALL_CELL_LUNG_CANCER	0.27164	-0.00166872	8.51815	3.35795e-14	1.26095e-13	21.6139
KEGG_MATURITY_ONSET_DIABETES_OF_THE_YOUNG	-0.335749	0.00797321	-8.4386	5.21969e-14	1.92085e-13	21.1782
KEGG_JAK_STAT_SIGNALING_PATHWAY	0.210738	-0.00160482	8.36616	7.79223e-14	2.81131e-13	20.7826
KEGG_RIG_I_LIKE_RECEPTOR_SIGNALING_PATHWAY	0.246326	-0.00270005	8.17192	2.27084e-13	8.03529e-13	19.7268
KEGG_SPHINGOLIPID_METABOLISM	0.315794	0.0107742	8.08706	3.61518e-13	1.25508e-12	19.268
KEGG_GLYCINE_SERINE_AND_THREONINE_METABOLISM	-0.439191	0.0285179	-8.08339	3.68861e-13	1.25686e-12	19.2482
KEGG_GAP_JUNCTION	0.206249	0.00531139	7.97604	6.62727e-13	2.21712e-12	18.6702
KEGG_GLYCOSAMINOGLYCAN_BIOSYNTHESIS_CHONDROITIN_SULFATE	0.349773	-0.0046311	7.89079	1.05361e-12	3.46187e-12	18.213
KEGG_MAPK_SIGNALING_PATHWAY	0.172268	-0.00145963	7.63557	4.17928e-12	1.3491e-11	16.855
KEGG_TRYPTOPHAN_METABOLISM	-0.343814	0.0278219	-7.62909	4.32722e-12	1.37277e-11	16.8208
KEGG_TYROSINE_METABOLISM	-0.259514	0.00855509	-7.58105	5.59809e-12	1.74584e-11	16.5671
KEGG_HOMOLOGOUS_RECOMBINATION	0.290505	-0.014751	7.5677	6.01274e-12	1.84391e-11	16.4967
KEGG_O_GLYCAN_BIOSYNTHESIS	0.207947	-0.0109479	7.54871	6.65572e-12	2.00763e-11	16.3967
KEGG_PRIMARY_BILE_ACID_BIOSYNTHESIS	-0.404177	0.0463266	-7.34105	2.00863e-11	5.96111e-11	15.3093
KEGG_ECM_RECEPTOR_INTERACTION	0.285184	-0.00817479	7.32171	2.22499e-11	6.49839e-11	15.2087
KEGG_NEUROTROPHIN_SIGNALING_PATHWAY	0.251487	0.00870181	7.30457	2.4359e-11	7.0032e-11	15.1196
KEGG_RENAL_CELL_CARCINOMA	0.265974	0.00853117	7.26433	3.01191e-11	8.52603e-11	14.9108
KEGG_TGF_BETA_SIGNALING_PATHWAY	0.214821	0.0100131	7.25535	3.15784e-11	8.80367e-11	14.8642
KEGG_BUTANOATE_METABOLISM	-0.329751	0.022934	-7.2427	3.37544e-11	9.26987e-11	14.7987
KEGG_ACUTE_MYELOID_LEUKEMIA	0.273511	0.00145131	7.23217	3.56774e-11	9.65389e-11	14.7442
KEGG_OLFACTORY_TRANSDUCTION	-0.304067	-0.0152699	-7.05811	8.87396e-11	2.36639e-10	13.8483
KEGG_DRUG_METABOLISM_CYTOCHROME_P450	-0.288259	0.0208823	-7.01677	1.10037e-10	2.8924e-10	13.6369
KEGG_BETA_ALANINE_METABOLISM	-0.366009	0.0282707	-7.01098	1.13396e-10	2.93871e-10	13.6074
KEGG_SNARE_INTERACTIONS_IN_VESICULAR_TRANSPORT	0.283029	0.00715704	6.86299	2.43766e-10	6.22956e-10	12.8557
KEGG_UBIQUITIN_MEDIATED_PROTEOLYSIS	0.28635	0.0195193	6.7645	4.04094e-10	1.01854e-09	12.3595
KEGG_FOLATE_BIOSYNTHESIS	-0.351603	0.00953127	-6.73973	4.58638e-10	1.1404e-09	12.2353
KEGG_RETINOL_METABOLISM	-0.323945	0.02643	-6.72353	4.98163e-10	1.22216e-09	12.1542
KEGG_TYPE_II_DIABETES_MELLITUS	0.188512	0.00391292	6.56942	1.08907e-09	2.63669e-09	11.3871
KEGG_VALINE_LEUCINE_AND_ISOLEUCINE_DEGRADATION	-0.356716	0.0267152	-6.41076	2.41497e-09	5.77083e-09	10.6068
KEGG_HISTIDINE_METABOLISM	-0.271247	0.0124141	-6.40397	2.49822e-09	5.89323e-09	10.5736
KEGG_AXON_GUIDANCE	0.146676	-0.00227004	6.38979	2.68114e-09	6.24469e-09	10.5044
KEGG_VEGF_SIGNALING_PATHWAY	0.207895	0.00188819	6.36872	2.97773e-09	6.84878e-09	10.4017
KEGG_FATTY_ACID_METABOLISM	-0.367946	0.0258179	-6.27251	4.79701e-09	1.08969e-08	9.93495
KEGG_PHOSPHATIDYLINOSITOL_SIGNALING_SYSTEM	0.180625	0.0122149	6.19972	6.8645e-09	1.54033e-08	9.58438
KEGG_WNT_SIGNALING_PATHWAY	0.165402	0.00431458	6.18307	7.44888e-09	1.65132e-08	9.50448
KEGG_STEROID_HORMONE_BIOSYNTHESIS	-0.235678	0.0137583	-6.14685	8.89357e-09	1.94811e-08	9.33116
KEGG_MELANOMA	0.143492	-0.00790942	6.06585	1.31966e-08	2.85667e-08	8.94548
KEGG_PROPANOATE_METABOLISM	-0.28049	0.0231316	-5.92876	2.55763e-08	5.47214e-08	8.2993
KEGG_ENDOMETRIAL_CANCER	0.224505	0.00808325	5.87228	3.35131e-08	7.08784e-08	8.03557
KEGG_NON_HOMOLOGOUS_END_JOINING	0.310173	0.00578108	5.85335	3.66807e-08	7.66959e-08	7.94747
KEGG_TAURINE_AND_HYPOTAURINE_METABOLISM	-0.224171	-0.00723132	-5.84389	3.83695e-08	7.93258e-08	7.90357
KEGG_PEROXISOME	-0.262034	0.0163676	-5.83467	4.0092e-08	8.16367e-08	7.86074
KEGG_THYROID_CANCER	0.230598	0.00361509	5.83319	4.03747e-08	8.16367e-08	7.85389
KEGG_GLUTATHIONE_METABOLISM	0.203306	-0.000450157	5.72977	6.58766e-08	1.31753e-07	7.37663
KEGG_VASOPRESSIN_REGULATED_WATER_REABSORPTION	0.192074	0.00357049	5.62502	1.07633e-07	2.12951e-07	6.89849
KEGG_NUCLEOTIDE_EXCISION_REPAIR	0.270679	0.00236922	5.50807	1.85094e-07	3.62312e-07	6.37103
KEGG_ADHERENS_JUNCTION	0.215488	0.0115817	5.46586	2.24753e-07	4.35311e-07	6.1823
KEGG_GLYCEROPHOSPHOLIPID_METABOLISM	0.151728	0.00618506	5.36851	3.505e-07	6.71791e-07	5.75062
KEGG_SPLICEOSOME	0.254649	0.00346561	5.30764	4.61678e-07	8.75761e-07	5.48319
KEGG_METABOLISM_OF_XENOBIOTICS_BY_CYTOCHROME_P450	-0.223917	0.0140497	-5.26522	5.58792e-07	1.04916e-06	5.29799
KEGG_INOSITOL_PHOSPHATE_METABOLISM	0.162855	0.0159843	5.22872	6.58049e-07	1.22304e-06	5.13944
KEGG_RNA_DEGRADATION	0.257392	0.0122083	5.12258	1.05468e-06	1.94061e-06	4.68241
KEGG_NEUROACTIVE_LIGAND_RECEPTOR_INTERACTION	-0.180588	-0.00705103	-5.09317	1.2007e-06	2.18741e-06	4.55688
KEGG_PROTEASOME	0.306592	-0.0133828	4.9256	2.49201e-06	4.49539e-06	3.85087
KEGG_BASAL_TRANSCRIPTION_FACTORS	0.201178	0.0143413	4.81564	3.99066e-06	7.12894e-06	3.39644
KEGG_DRUG_METABOLISM_OTHER_ENZYMES	-0.192814	0.0126089	-4.80392	4.19453e-06	7.42109e-06	3.3484
KEGG_ALDOSTERONE_REGULATED_SODIUM_REABSORPTION	0.132227	0.00335145	4.79631	4.33218e-06	7.59163e-06	3.31727
KEGG_NITROGEN_METABOLISM	-0.179763	0.0118622	-4.74476	5.38695e-06	9.35093e-06	3.10727
KEGG_PURINE_METABOLISM	0.142399	0.000272366	4.72717	5.80063e-06	9.97492e-06	3.036
KEGG_GLYCOSAMINOGLYCAN_DEGRADATION	0.186809	-0.00235199	4.66654	7.47625e-06	1.27373e-05	2.79173
KEGG_PYRIMIDINE_METABOLISM	0.185199	-0.00254959	4.65973	7.69162e-06	1.2984e-05	2.7644
KEGG_PRION_DISEASES	0.171989	-0.00301668	4.54857	1.21761e-05	2.03672e-05	2.32288
KEGG_LYSINE_DEGRADATION	-0.237682	0.0255271	-4.53054	1.31088e-05	2.17299e-05	2.25201
KEGG_NOTCH_SIGNALING_PATHWAY	0.18169	0.0132786	4.51532	1.39501e-05	2.2918e-05	2.19231
KEGG_ARRHYTHMOGENIC_RIGHT_VENTRICULAR_CARDIOMYOPATHY_ARVC	0.146578	-0.00976218	4.49743	1.5005e-05	2.44328e-05	2.12235
KEGG_ARGININE_AND_PROLINE_METABOLISM	-0.166171	0.00373481	-4.48919	1.5516e-05	2.50434e-05	2.09022
KEGG_OTHER_GLYCAN_DEGRADATION	0.224254	-0.00128468	4.4724	1.6611e-05	2.65777e-05	2.02481
KEGG_BASE_EXCISION_REPAIR	0.205376	-0.0128592	4.42564	2.00663e-05	3.18293e-05	1.84365
KEGG_AMINO_SUGAR_AND_NUCLEOTIDE_SUGAR_METABOLISM	0.182869	0.008287	4.34547	2.76601e-05	4.34996e-05	1.53633
KEGG_GLYOXYLATE_AND_DICARBOXYLATE_METABOLISM	-0.172444	0.00370735	-4.33932	2.83442e-05	4.41977e-05	1.51296
KEGG_GLYCOSPHINGOLIPID_BIOSYNTHESIS_GLOBO_SERIES	0.197775	-0.021863	4.32777	2.96752e-05	4.58843e-05	1.46906
KEGG_ERBB_SIGNALING_PATHWAY	0.120099	0.00871428	4.32163	3.04061e-05	4.66227e-05	1.44579
KEGG_TIGHT_JUNCTION	0.114719	0.00237901	4.28875	3.46291e-05	5.26592e-05	1.32145
KEGG_GALACTOSE_METABOLISM	0.148843	0.0038003	4.1235	6.58933e-05	9.87014e-05	0.707615
KEGG_DILATED_CARDIOMYOPATHY	0.143731	-0.00843981	4.12316	6.59798e-05	9.87014e-05	0.706367
KEGG_TASTE_TRANSDUCTION	-0.14899	-0.00328987	-4.06659	8.19126e-05	0.000121548	0.500479
KEGG_REGULATION_OF_AUTOPHAGY	0.132077	0.013261	4.03267	9.31634e-05	0.000136048	0.3781
KEGG_MTOR_SIGNALING_PATHWAY	0.142082	0.0130648	3.89198	0.000157636	0.000228385	-0.120947
KEGG_GLYCOSPHINGOLIPID_BIOSYNTHESIS_GANGLIO_SERIES	0.148519	-0.00942559	3.85049	0.000183629	0.00026192	-0.265442
KEGG_HYPERTROPHIC_CARDIOMYOPATHY_HCM	0.135283	-0.0109208	3.83685	0.000193031	0.000273213	-0.312682
KEGG_AMYOTROPHIC_LATERAL_SCLEROSIS_ALS	0.109034	-0.00211858	3.7943	0.000225382	0.000316567	-0.459154
KEGG_LINOLEIC_ACID_METABOLISM	-0.163183	0.0168679	-3.73451	0.000279644	0.000389806	-0.662789
KEGG_GLYCOSYLPHOSPHATIDYLINOSITOL_GPI_ANCHOR_BIOSYNTHESIS	0.181655	0.00739772	3.57765	0.000486872	0.000673567	-1.18456
KEGG_PPAR_SIGNALING_PATHWAY	-0.120402	0.00526874	-3.35107	0.00105253	0.00144526	-1.90552
KEGG_PENTOSE_PHOSPHATE_PATHWAY	0.13374	0.00454085	3.28135	0.00132463	0.00180542	-2.11939
KEGG_N_GLYCAN_BIOSYNTHESIS	0.15733	0.0109182	3.11704	0.0022463	0.00303912	-2.6083
KEGG_PHENYLALANINE_METABOLISM	-0.134598	0.011354	-2.90776	0.00427776	0.00574531	-3.19951
KEGG_GLYCOSAMINOGLYCAN_BIOSYNTHESIS_KERATAN_SULFATE	0.125194	-0.00933906	2.68425	0.00820962	0.0108674	-3.79089
KEGG_ONE_CARBON_POOL_BY_FOLATE	-0.121252	0.0175021	-2.62832	0.00960723	0.0126266	-3.93227
KEGG_RIBOFLAVIN_METABOLISM	0.11094	0.00533323	2.39567	0.0180062	0.0231688	-4.49143
KEGG_ASCORBATE_AND_ALDARATE_METABOLISM	-0.150979	0.0054958	-2.37007	0.0192453	0.0245913	-4.55006
KEGG_PARKINSONS_DISEASE	-0.113926	-0.00666903	-2.33371	0.0211349	0.0268195	-4.63235
KEGG_PANTOTHENATE_AND_COA_BIOSYNTHESIS	-0.113121	0.0287185	-2.30498	0.022742	0.0286612	-4.69655

## Sheet: S2
Supplementary Table 2: GO analysis for 489 m6A-and-stage related genes
ONTOLOGY	ID	Description	GeneRatio	BgRatio	pvalue	p.adjust	qvalue	geneID	Count
BP	GO:0042119	neutrophil activation	42/413	498/18670	1.00332e-13	4.27614e-10	3.62462e-10	CREG1/ASAH1/COTL1/MNDA/NCKAP1L/DOCK2/SELL/SDCBP/SLC2A3/GNS/LAMP2/PREX1/LILRB2/ARHGAP9/ITGAL/C3AR1/QPCT/CCL5/C5AR1/LPCAT1/TMC6/STK10/CD58/ALOX5/CD47/GCA/AGA/SERPINB1/RAB31/TIMP2/RAP2B/GLIPR1/PTPRC/CTSS/CD93/AMPD3/HPSE/ITGAM/FGL2/IL18/PECAM1/ITGAV	42
BP	GO:0043312	neutrophil degranulation	39/413	485/18670	3.55878e-12	6.11458e-09	5.18295e-09	CREG1/ASAH1/COTL1/MNDA/NCKAP1L/DOCK2/SELL/SDCBP/SLC2A3/GNS/LAMP2/LILRB2/ARHGAP9/ITGAL/C3AR1/QPCT/C5AR1/LPCAT1/TMC6/STK10/CD58/ALOX5/CD47/GCA/AGA/SERPINB1/RAB31/TIMP2/RAP2B/GLIPR1/PTPRC/CTSS/CD93/AMPD3/HPSE/ITGAM/FGL2/PECAM1/ITGAV	39
BP	GO:0002283	neutrophil activation involved in immune response	39/413	488/18670	4.30402e-12	6.11458e-09	5.18295e-09	CREG1/ASAH1/COTL1/MNDA/NCKAP1L/DOCK2/SELL/SDCBP/SLC2A3/GNS/LAMP2/LILRB2/ARHGAP9/ITGAL/C3AR1/QPCT/C5AR1/LPCAT1/TMC6/STK10/CD58/ALOX5/CD47/GCA/AGA/SERPINB1/RAB31/TIMP2/RAP2B/GLIPR1/PTPRC/CTSS/CD93/AMPD3/HPSE/ITGAM/FGL2/PECAM1/ITGAV	39
BP	GO:0002446	neutrophil mediated immunity	39/413	499/18670	8.52608e-12	9.08453e-09	7.70039e-09	CREG1/ASAH1/COTL1/MNDA/NCKAP1L/DOCK2/SELL/SDCBP/SLC2A3/GNS/LAMP2/LILRB2/ARHGAP9/ITGAL/C3AR1/QPCT/C5AR1/LPCAT1/TMC6/STK10/CD58/ALOX5/CD47/GCA/AGA/SERPINB1/RAB31/TIMP2/RAP2B/GLIPR1/PTPRC/CTSS/CD93/AMPD3/HPSE/ITGAM/FGL2/PECAM1/ITGAV	39
BP	GO:0007159	leukocyte cell-cell adhesion	29/413	337/18670	4.85938e-10	4.14214e-07	3.51103e-07	BMP7/NCKAP1L/SELL/FERMT3/ZBTB1/LRRC32/LYN/FAM49B/LILRB2/ITGAL/CCL5/RIPK2/STK10/LCK/CD47/GPNMB/CXCL12/SEMA4D/MSN/TNFSF13B/PTPRC/PAG1/IL7/RASGRP1/FGL2/DOCK8/IL18/PECAM1/TNFRSF21	29
BP	GO:0042110	T cell activation	33/413	464/18670	4.01807e-09	2.85417e-06	2.4193e-06	IL27/PTGER4/NCKAP1L/DOCK2/ZBTB1/LRRC32/LYN/FAM49B/PREX1/ELF4/LILRB2/ITGAL/CCL5/RIPK2/LCK/THEMIS/CD47/GPNMB/MSN/TNFSF13B/NLRC3/PTPRC/PAG1/GJA1/IL7/CD8A/RASGRP1/ITK/CD2/FGL2/DOCK8/IL18/TNFRSF21	33
BP	GO:0050900	leukocyte migration	32/413	499/18670	7.93164e-08	4.82923e-05	4.09344e-05	PIK3CB/PTGER4/VAV3/ATP1B1/NCKAP1L/SELL/SLC7A7/LYN/PREX1/ITGAL/C3AR1/CXCL9/CCL5/C5AR1/CCR5/ITGA9/STK10/STK39/CD58/LCK/CD47/CXCL12/MSN/EDNRB/CD2/ITGAM/DOCK8/PECAM1/SWAP70/ITGAV/SLC12A2/THBS1	32
BP	GO:0018108	peptidyl-tyrosine phosphorylation	25/413	363/18670	5.89389e-07	0.000313997	0.000266156	ALK/SNX6/ABI1/DYRK2/SAMSN1/LYN/NRP1/SOCS4/CCL5/RIPK2/SLA/LCK/HCLS1/EHD4/SEMA4D/ENPP2/RAP2B/PTPRC/IL7/ITK/HGF/IL18/PECAM1/NEDD9/ADRA2A	25
BP	GO:0018212	peptidyl-tyrosine modification	25/413	366/18670	6.86137e-07	0.000324924	0.000275418	ALK/SNX6/ABI1/DYRK2/SAMSN1/LYN/NRP1/SOCS4/CCL5/RIPK2/SLA/LCK/HCLS1/EHD4/SEMA4D/ENPP2/RAP2B/PTPRC/IL7/ITK/HGF/IL18/PECAM1/NEDD9/ADRA2A	25
BP	GO:0046651	lymphocyte proliferation	21/413	272/18670	7.67317e-07	0.00032703	0.000277203	IL27/VAV3/MNDA/NCKAP1L/DOCK2/LRRC32/LYN/ELF4/LILRB2/CCL5/RIPK2/GPNMB/SLC39A10/MSN/TNFSF13B/PTPRC/GJA1/IL7/DOCK8/IL18/TNFRSF21	21
BP	GO:0032943	mononuclear cell proliferation	21/413	274/18670	8.64522e-07	0.000334963	0.000283927	IL27/VAV3/MNDA/NCKAP1L/DOCK2/LRRC32/LYN/ELF4/LILRB2/CCL5/RIPK2/GPNMB/SLC39A10/MSN/TNFSF13B/PTPRC/GJA1/IL7/DOCK8/IL18/TNFRSF21	21
BP	GO:0022407	regulation of cell-cell adhesion	26/413	402/18670	1.15119e-06	0.000383717	0.000325253	BMP7/NCKAP1L/FERMT3/ZBTB1/LRRC32/LYN/FAM49B/LILRB2/DENND6A/CCL5/RIPK2/LCK/CD47/GPNMB/CXCL12/TNFSF13B/PTPRC/PAG1/IL7/RASGRP1/FGL2/DOCK8/IL18/SWAP70/TNFRSF21/JAG1	26
BP	GO:0050730	regulation of peptidyl-tyrosine phosphorylation	20/413	256/18670	1.17042e-06	0.000383717	0.000325253	SNX6/ABI1/SAMSN1/LYN/NRP1/SOCS4/CCL5/RIPK2/HCLS1/EHD4/SEMA4D/ENPP2/RAP2B/PTPRC/IL7/HGF/IL18/PECAM1/NEDD9/ADRA2A	20
BP	GO:0031346	positive regulation of cell projection organization	25/413	383/18670	1.57071e-06	0.00047817	0.000405315	ALK/BMP7/C21orf91/NEDD4L/CAPRIN1/CORO1C/DNM1L/NPTN/LYN/NRP1/ZEB2/PLXNC1/FZD1/TGFBR1/RAB8B/EZH2/RALA/CXCL12/SEMA4D/ENPP2/DOCK11/RHOQ/CDC42EP3/HGF/ROBO1	25
BP	GO:0050863	regulation of T cell activation	22/413	314/18670	2.12573e-06	0.00060399	0.000511964	IL27/NCKAP1L/ZBTB1/LRRC32/LYN/FAM49B/LILRB2/CCL5/RIPK2/LCK/CD47/GPNMB/TNFSF13B/PTPRC/PAG1/IL7/RASGRP1/CD2/FGL2/DOCK8/IL18/TNFRSF21	22
BP	GO:0070661	leukocyte proliferation	21/413	298/18670	3.30889e-06	0.000877958	0.000744191	IL27/VAV3/MNDA/NCKAP1L/DOCK2/LRRC32/LYN/ELF4/LILRB2/CCL5/RIPK2/GPNMB/SLC39A10/MSN/TNFSF13B/PTPRC/GJA1/IL7/DOCK8/IL18/TNFRSF21	21
BP	GO:0042098	T cell proliferation	16/413	184/18670	3.50195e-06	0.000877958	0.000744191	IL27/NCKAP1L/DOCK2/LRRC32/ELF4/LILRB2/CCL5/RIPK2/GPNMB/MSN/TNFSF13B/PTPRC/GJA1/DOCK8/IL18/TNFRSF21	16
BP	GO:1903037	regulation of leukocyte cell-cell adhesion	21/413	304/18670	4.51932e-06	0.00107007	0.000907035	NCKAP1L/ZBTB1/LRRC32/LYN/FAM49B/LILRB2/CCL5/RIPK2/LCK/CD47/GPNMB/CXCL12/TNFSF13B/PTPRC/PAG1/IL7/RASGRP1/FGL2/DOCK8/IL18/TNFRSF21	21
BP	GO:0001819	positive regulation of cytokine production	27/413	464/18670	5.26481e-06	0.00118098	0.00100104	IL27/PTGER4/DDX60/MNDA/HTR2B/FAM49B/LILRB2/IRF8/C3AR1/CRTAM/C5AR1/RIPK2/CD58/PTPRC/IL7/HIF1A/IFNGR1/TLR8/RASGRP1/CD2/HGF/HPSE/HK1/IL18/HEG1/THBS1/ADRA2A	27
BP	GO:0043405	regulation of MAP kinase activity	22/413	337/18670	6.65892e-06	0.00141174	0.00119664	ALK/BMP7/PIK3CB/HTR2B/SPRED1/AJUBA/LYN/ZEB2/C5AR1/TGFBR1/RIPK2/SPRY1/STK39/EZH2/MAP3K1/MLKL/PTPRC/RASGRP1/HGF/ROBO1/THBS1/ADRA2A	22
BP	GO:0030217	T cell differentiation	18/413	240/18670	7.07895e-06	0.00141174	0.00119664	IL27/PTGER4/NCKAP1L/DOCK2/ZBTB1/PREX1/LILRB2/RIPK2/LCK/THEMIS/PTPRC/IL7/CD8A/RASGRP1/ITK/CD2/FGL2/IL18	18
BP	GO:0030888	regulation of B cell proliferation	9/413	61/18670	7.28726e-06	0.00141174	0.00119664	VAV3/MNDA/NCKAP1L/LYN/SLC39A10/TNFSF13B/PTPRC/IL7/TNFRSF21	9
BP	GO:0007265	Ras protein signal transduction	26/413	448/18670	8.25501e-06	0.00152969	0.00129662	VAV3/ARHGEF18/LYN/NRP1/PREX1/SPRY1/RAB8B/RALA/RAB31/TIMP2/RERG/RAP2B/KCTD10/DNMT1/RHOQ/CDC42EP3/RAPGEF6/RASGRP1/PLK2/ROBO1/ARHGEF3/PECAM1/RHOBTB1/HEG1/ADRA2A/COL3A1	26
BP	GO:0007015	actin filament organization	24/413	400/18670	1.06336e-05	0.00188835	0.00160064	PTGER4/COTL1/ABI1/ARHGAP17/NCKAP1L/CORO1C/NRP1/PREX1/TGFBR1/HCLS1/CD47/CXCL12/SH3KBP1/WIPF1/ENAH/FHOD1/RHOQ/CDC42EP3/LIMA1/MARCKS/MICAL1/RHOBTB1/SWAP70/NEDD9	24
BP	GO:0051249	regulation of lymphocyte activation	27/413	485/18670	1.17523e-05	0.00200354	0.00169827	IL27/VAV3/MNDA/NCKAP1L/SAMSN1/ZBTB1/LRRC32/LYN/FAM49B/MSH2/LILRB2/CCL5/RIPK2/LCK/CD47/GPNMB/SLC39A10/TNFSF13B/PTPRC/PAG1/IL7/RASGRP1/CD2/FGL2/DOCK8/IL18/TNFRSF21	27
BP	GO:0030098	lymphocyte differentiation	22/413	353/18670	1.38031e-05	0.00220812	0.00187169	IL27/PTGER4/NCKAP1L/DOCK2/ZBTB1/PREX1/MSH2/LILRB2/RIPK2/LCK/THEMIS/PTPRC/DOCK11/IL7/DCLRE1C/CD8A/RASGRP1/ITK/CD2/ITM2A/FGL2/IL18	22
BP	GO:0050673	epithelial cell proliferation	25/413	434/18670	1.39886e-05	0.00220812	0.00187169	ESR1/NUPR1/IFT80/PIK3CB/HTR2B/PTPRM/NRP1/CCL5/C5AR1/TGFBR1/LAMC1/CXCL12/SERPINB1/PRKX/NLRC3/GJA1/LAMB1/HIF1A/SPARC/EDNRB/HGF/ROBO1/MIR34A/YAP1/THBS1	25
BP	GO:0060326	cell chemotaxis	20/413	304/18670	1.55918e-05	0.0023733	0.0020117	VAV3/NCKAP1L/LYN/NRP1/PREX1/C3AR1/CXCL9/CCL5/C5AR1/CCR5/ITGA9/STK39/ABCC1/CXCL12/EDNRB/HGF/MIR34A/SWAP70/SLC12A2/THBS1	20
BP	GO:0050670	regulation of lymphocyte proliferation	16/413	208/18670	1.66453e-05	0.00244629	0.00207356	IL27/VAV3/MNDA/NCKAP1L/LRRC32/LYN/LILRB2/CCL5/RIPK2/GPNMB/SLC39A10/TNFSF13B/PTPRC/IL7/IL18/TNFRSF21	16
BP	GO:0032944	regulation of mononuclear cell proliferation	16/413	209/18670	1.76669e-05	0.00244963	0.0020764	IL27/VAV3/MNDA/NCKAP1L/LRRC32/LYN/LILRB2/CCL5/RIPK2/GPNMB/SLC39A10/TNFSF13B/PTPRC/IL7/IL18/TNFRSF21	16
BP	GO:0048864	stem cell development	10/413	85/18670	1.79529e-05	0.00244963	0.0020764	BMP7/HTR2B/CORO1C/NRP1/ZEB2/SEMA4D/PTPRC/HIF1A/EDNRB/JAG1	10
BP	GO:0097529	myeloid leukocyte migration	16/413	210/18670	1.87437e-05	0.00244963	0.0020764	PTGER4/VAV3/NCKAP1L/LYN/PREX1/C3AR1/CXCL9/CCL5/C5AR1/ITGA9/CD47/CXCL12/EDNRB/PECAM1/SWAP70/THBS1	16
BP	GO:0043406	positive regulation of MAP kinase activity	18/413	258/18670	1.89671e-05	0.00244963	0.0020764	ALK/PIK3CB/HTR2B/AJUBA/ZEB2/C5AR1/TGFBR1/RIPK2/STK39/EZH2/MAP3K1/MLKL/PTPRC/RASGRP1/HGF/ROBO1/THBS1/ADRA2A	18
BP	GO:0046777	protein autophosphorylation	17/413	235/18670	2.02782e-05	0.00254194	0.00215464	ALK/ATR/STK4/MOB1B/LYN/VRK1/SLA/RASSF2/STK10/STK39/STK17B/LCK/GPNMB/RAP2B/PRKX/PTPRC/ITK	17
BP	GO:0002793	positive regulation of peptide secretion	19/413	288/18670	2.44188e-05	0.00292588	0.00248009	PARD6A/PTGER4/HTR2B/DNM1L/WLS/EXOC1/CRTAM/AACS/RIPK2/RAB8B/CD58/GJA1/HIF1A/IFNGR1/TLR8/RASGRP1/CD2/HK1/KIF5B	19
BP	GO:0050731	positive regulation of peptidyl-tyrosine phosphorylation	15/413	192/18670	2.54e-05	0.00292588	0.00248009	ABI1/LYN/NRP1/CCL5/RIPK2/HCLS1/EHD4/SEMA4D/ENPP2/PTPRC/HGF/IL18/PECAM1/NEDD9/ADRA2A	15
BP	GO:0016311	dephosphorylation	26/413	478/18670	2.54007e-05	0.00292588	0.00248009	PPP5C/PTPRM/NCKAP1L/SPRED1/MFHAS1/PTPRE/UBASH3A/UBLCP1/PPP1R2/LILRB2/PFKFB3/ENOPH1/RCAN2/PPP1R12A/LCK/MTMR2/RCAN3/YWHAB/SEMA4D/SLC39A10/INPP4A/PTPRC/PPP4R1/PDP1/CTTNBP2NL/SWAP70	26
BP	GO:0030198	extracellular matrix organization	22/413	368/18670	2.61695e-05	0.00293512	0.00248792	ITGAL/TGFBR1/ITGA9/LAMC1/CD47/PXDN/TIMP2/CTSS/LAMB1/SPARC/ITGAM/FBLN5/COL5A2/FBN1/COL6A3/CTSK/PECAM1/ADAMTS2/ITGAV/COL4A1/THBS1/COL3A1	22
BP	GO:0043062	extracellular structure organization	22/413	369/18670	2.72712e-05	0.00298025	0.00252617	ITGAL/TGFBR1/ITGA9/LAMC1/CD47/PXDN/TIMP2/CTSS/LAMB1/SPARC/ITGAM/FBLN5/COL5A2/FBN1/COL6A3/CTSK/PECAM1/ADAMTS2/ITGAV/COL4A1/THBS1/COL3A1	22
BP	GO:0050714	positive regulation of protein secretion	18/413	268/18670	3.14655e-05	0.00333157	0.00282397	PARD6A/PTGER4/HTR2B/DNM1L/WLS/EXOC1/CRTAM/AACS/RIPK2/CD58/GJA1/HIF1A/IFNGR1/TLR8/RASGRP1/CD2/HK1/KIF5B	18
BP	GO:0051047	positive regulation of secretion	24/413	428/18670	3.20494e-05	0.00333157	0.00282397	CACNA1H/PARD6A/PTGER4/HTR2B/DNM1L/WLS/EXOC1/SDCBP/CRTAM/AACS/RIPK2/RAB8B/CD58/CXCL12/GJA1/HIF1A/IFNGR1/TLR8/EDNRB/RASGRP1/CD2/ITGAM/HK1/KIF5B	24
BP	GO:0006470	protein dephosphorylation	20/413	321/18670	3.3993e-05	0.00337301	0.00285909	PPP5C/PTPRM/NCKAP1L/MFHAS1/PTPRE/UBLCP1/PPP1R2/LILRB2/RCAN2/PPP1R12A/LCK/MTMR2/RCAN3/YWHAB/SLC39A10/PTPRC/PPP4R1/PDP1/CTTNBP2NL/SWAP70	20
BP	GO:0001755	neural crest cell migration	8/413	57/18670	3.4292e-05	0.00337301	0.00285909	BMP7/HTR2B/CORO1C/NRP1/ZEB2/SEMA4D/HIF1A/EDNRB	8
BP	GO:0045785	positive regulation of cell adhesion	23/413	403/18670	3.56137e-05	0.00337301	0.00285909	BMP7/VAV3/NCKAP1L/ZBTB1/LYN/NRP1/FAM49B/PREX1/LILRB2/DENND6A/CCL5/RIPK2/LCK/CD47/CXCL12/TNFSF13B/PTPRC/IL7/RASGRP1/DOCK8/IL18/NEDD9/ITGAV	23
BP	GO:1903532	positive regulation of secretion by cell	23/413	403/18670	3.56137e-05	0.00337301	0.00285909	CACNA1H/PARD6A/PTGER4/HTR2B/DNM1L/WLS/EXOC1/SDCBP/CRTAM/AACS/RIPK2/RAB8B/CD58/CXCL12/GJA1/HIF1A/IFNGR1/TLR8/RASGRP1/CD2/ITGAM/HK1/KIF5B	23
BP	GO:0070663	regulation of leukocyte proliferation	16/413	222/18670	3.70241e-05	0.00343036	0.0029077	IL27/VAV3/MNDA/NCKAP1L/LRRC32/LYN/LILRB2/CCL5/RIPK2/GPNMB/SLC39A10/TNFSF13B/PTPRC/IL7/IL18/TNFRSF21	16
BP	GO:0030595	leukocyte chemotaxis	16/413	224/18670	4.12645e-05	0.0037419	0.00317178	VAV3/NCKAP1L/LYN/PREX1/C3AR1/CXCL9/CCL5/C5AR1/CCR5/ITGA9/STK39/CXCL12/EDNRB/SWAP70/SLC12A2/THBS1	16
BP	GO:0050870	positive regulation of T cell activation	15/413	202/18670	4.58158e-05	0.00406806	0.00344824	NCKAP1L/ZBTB1/LYN/FAM49B/LILRB2/CCL5/RIPK2/LCK/CD47/TNFSF13B/PTPRC/IL7/RASGRP1/DOCK8/IL18	15
BP	GO:0010975	regulation of neuron projection development	26/413	499/18670	5.22691e-05	0.00453884	0.00384729	ALK/BMP7/C21orf91/NEDD4L/NR2F1/CAPRIN1/DNM1L/NPTN/LYN/NRP1/PREX1/ZEB2/PLXNC1/FZD1/RAP1GAP2/EZH2/CXCL12/SEMA4D/MDM2/DENND5A/ASAP1/MYLIP/HGF/PLK2/ROBO1/DPYSL2	26
BP	GO:0060485	mesenchyme development	18/413	279/18670	5.32478e-05	0.00453884	0.00384729	BMP7/HTR2B/CORO1C/SDCBP/NRP1/ZEB2/TGFBR1/SPRY1/EZH2/ZFPM2/SEMA4D/MDM2/HIF1A/EDNRB/HGF/ROBO1/YAP1/JAG1	18
BP	GO:0034113	heterotypic cell-cell adhesion	8/413	61/18670	5.65815e-05	0.00467391	0.00396178	BMP7/LILRB2/CD58/LCK/CD47/PTPRC/CD2/ITGAV	8
BP	GO:0022409	positive regulation of cell-cell adhesion	17/413	255/18670	5.70257e-05	0.00467391	0.00396178	BMP7/NCKAP1L/ZBTB1/LYN/FAM49B/LILRB2/DENND6A/CCL5/RIPK2/LCK/CD47/TNFSF13B/PTPRC/IL7/RASGRP1/DOCK8/IL18	17
BP	GO:0071902	positive regulation of protein serine/threonine kinase activity	20/413	334/18670	5.92452e-05	0.0047642	0.00403832	ALK/PIK3CB/DBF4/HTR2B/STK4/AJUBA/ZEB2/C5AR1/TGFBR1/RIPK2/STK39/EZH2/MAP3K1/MLKL/PTPRC/RASGRP1/HGF/ROBO1/THBS1/ADRA2A	20
BP	GO:0035304	regulation of protein dephosphorylation	12/413	139/18670	6.2182e-05	0.00490777	0.00416001	NCKAP1L/MFHAS1/PPP1R2/LILRB2/RCAN2/PPP1R12A/RCAN3/YWHAB/SLC39A10/PTPRC/PPP4R1/SWAP70	12
BP	GO:0035303	regulation of dephosphorylation	15/413	209/18670	6.76173e-05	0.00523973	0.00444139	NCKAP1L/SPRED1/MFHAS1/PPP1R2/LILRB2/RCAN2/PPP1R12A/MTMR2/RCAN3/YWHAB/SEMA4D/SLC39A10/PTPRC/PPP4R1/SWAP70	15
BP	GO:0043087	regulation of GTPase activity	25/413	479/18670	7.07912e-05	0.00538771	0.00456683	NPRL2/VAV3/HTR2B/ARHGAP17/NCKAP1L/CORO1C/DOCK2/DNM1L/AJUBA/NRP1/PREX1/ARHGAP9/PLXNC1/CCL5/RAP1GAP2/RACGAP1/SPRY1/EZH2/SEMA4D/ASAP1/DOCK11/RAPGEF6/RASGRP1/DOCK8/NEDD9	25
BP	GO:2000107	negative regulation of leukocyte apoptotic process	7/413	47/18670	7.21886e-05	0.00539768	0.00457528	CCL5/CCR5/HCLS1/CXCL12/SLC39A10/HIF1A/DOCK8	7
BP	GO:0014032	neural crest cell development	9/413	81/18670	7.42766e-05	0.00545805	0.00462645	BMP7/HTR2B/CORO1C/NRP1/ZEB2/SEMA4D/HIF1A/EDNRB/JAG1	9
BP	GO:0032729	positive regulation of interferon-gamma production	8/413	65/18670	8.97955e-05	0.00639413	0.00541991	IL27/FAM49B/IRF8/RIPK2/TLR8/RASGRP1/CD2/IL18	8
BP	GO:2000106	regulation of leukocyte apoptotic process	9/413	83/18670	9.0016e-05	0.00639413	0.00541991	PIK3CB/LYN/CCL5/CCR5/HCLS1/CXCL12/SLC39A10/HIF1A/DOCK8	9
BP	GO:0050663	cytokine secretion	16/413	240/18670	9.37355e-05	0.00653901	0.00554271	PTGER4/HTR2B/LRRC32/LYN/CRTAM/LCP2/RIPK2/CD58/SERPINB1/IFNGR1/TLR8/RASGRP1/CD2/HK1/ITGAV/TNFRSF21	16
BP	GO:0007229	integrin-mediated signaling pathway	10/413	103/18670	9.51241e-05	0.00653901	0.00554271	VAV3/FERMT3/NRP1/ITGAL/ITGA9/CD47/ITGAM/NEDD9/ITGAV/COL3A1	10
BP	GO:0070486	leukocyte aggregation	4/413	12/18670	0.000101473	0.00686473	0.0058188	BMP7/STK10/SEMA4D/MSN	4
BP	GO:0071887	leukocyte apoptotic process	10/413	104/18670	0.000103205	0.0068728	0.00582565	PIK3CB/LYN/CCL5/CCR5/HCLS1/CXCL12/SLC39A10/HIF1A/DOCK8/TNFRSF21	10
BP	GO:0043547	positive regulation of GTPase activity	22/413	405/18670	0.000108144	0.00691106	0.00585807	NPRL2/VAV3/HTR2B/ARHGAP17/NCKAP1L/CORO1C/DOCK2/DNM1L/NRP1/PREX1/ARHGAP9/CCL5/RAP1GAP2/RACGAP1/EZH2/SEMA4D/ASAP1/DOCK11/RAPGEF6/RASGRP1/DOCK8/NEDD9	22
BP	GO:0014031	mesenchymal cell development	9/413	85/18670	0.000108463	0.00691106	0.00585807	BMP7/HTR2B/CORO1C/NRP1/ZEB2/SEMA4D/HIF1A/EDNRB/JAG1	9
BP	GO:1903039	positive regulation of leukocyte cell-cell adhesion	15/413	218/18670	0.000108644	0.00691106	0.00585807	NCKAP1L/ZBTB1/LYN/FAM49B/LILRB2/CCL5/RIPK2/LCK/CD47/TNFSF13B/PTPRC/IL7/RASGRP1/DOCK8/IL18	15
BP	GO:0002696	positive regulation of leukocyte activation	21/413	380/18670	0.000121732	0.00762971	0.00646723	VAV3/NCKAP1L/ZBTB1/LYN/FAM49B/MSH2/LILRB2/CCL5/RIPK2/LCK/CD47/SLC39A10/TNFSF13B/PTPRC/IL7/RASGRP1/CD2/ITGAM/DOCK8/IL18/THBS1	21
BP	GO:1902105	regulation of leukocyte differentiation	17/413	272/18670	0.000125717	0.00776528	0.00658214	IL27/NCKAP1L/ZBTB1/LYN/LILRB2/RIPK2/RASSF2/HCLS1/EVI2B/MITF/PTPRC/IL7/RASGRP1/CD2/FGL2/FBN1/IL18	17
BP	GO:0051222	positive regulation of protein transport	23/413	440/18670	0.000134142	0.00816732	0.00692293	PARD6A/PTGER4/HTR2B/DNM1L/WLS/EXOC1/CRTAM/AACS/RIPK2/CD58/HCLS1/YWHAB/MDM2/YWHAZ/GJA1/HIF1A/IFNGR1/TLR8/RASGRP1/CD2/ITGAM/HK1/KIF5B	23
BP	GO:0002791	regulation of peptide secretion	25/413	500/18670	0.000138953	0.00834109	0.00707022	PARD6A/PTGER4/HTR2B/DNM1L/WLS/EXOC1/LRRC32/LYN/CRTAM/CCL5/AACS/RIPK2/RAB8B/CD58/SERPINB1/GJA1/HIF1A/IFNGR1/TLR8/RASGRP1/CD2/HK1/KIF5B/TNFRSF21/ADRA2A	25
BP	GO:0050708	regulation of protein secretion	24/413	472/18670	0.000146489	0.00867135	0.00735016	PARD6A/PTGER4/HTR2B/DNM1L/WLS/EXOC1/LRRC32/LYN/CRTAM/CCL5/AACS/RIPK2/CD58/SERPINB1/GJA1/HIF1A/IFNGR1/TLR8/RASGRP1/CD2/HK1/KIF5B/TNFRSF21/ADRA2A	24
BP	GO:0014033	neural crest cell differentiation	9/413	90/18670	0.00016885	0.00973163	0.0082489	BMP7/HTR2B/CORO1C/NRP1/ZEB2/SEMA4D/HIF1A/EDNRB/JAG1	9
BP	GO:0032147	activation of protein kinase activity	19/413	333/18670	0.000169086	0.00973163	0.0082489	ALK/PIK3CB/NCKAP1L/STK4/ADCY7/PRKAR2B/CCL5/C5AR1/TGFBR1/RIPK2/STK10/STK39/MAP3K1/MLKL/PTPRC/HGF/IL18/THBS1/ADRA2A	19
BP	GO:0035329	hippo signaling	6/413	38/18670	0.000171251	0.00973163	0.0082489	STK4/MOB1B/AJUBA/YWHAB/WWC3/YAP1	6
BP	GO:0007266	Rho protein signal transduction	14/413	203/18670	0.000178625	0.0100171	0.00849086	VAV3/ARHGEF18/NRP1/PREX1/KCTD10/RHOQ/CDC42EP3/ROBO1/ARHGEF3/PECAM1/RHOBTB1/HEG1/ADRA2A/COL3A1	14
BP	GO:0010976	positive regulation of neuron projection development	17/413	281/18670	0.000185583	0.0102721	0.00870706	ALK/BMP7/C21orf91/NEDD4L/CAPRIN1/DNM1L/NPTN/LYN/NRP1/ZEB2/PLXNC1/FZD1/EZH2/CXCL12/SEMA4D/HGF/ROBO1	17
BP	GO:0003279	cardiac septum development	10/413	112/18670	0.000191384	0.0104574	0.0088641	SALL4/BMP7/NRP1/FZD1/TGFBR1/ZFPM2/MDM2/ROBO1/HEG1/JAG1	10
BP	GO:0050867	positive regulation of cell activation	21/413	394/18670	0.0002002	0.0108007	0.00915506	VAV3/NCKAP1L/ZBTB1/LYN/FAM49B/MSH2/LILRB2/CCL5/RIPK2/LCK/CD47/SLC39A10/TNFSF13B/PTPRC/IL7/RASGRP1/CD2/ITGAM/DOCK8/IL18/THBS1	21
BP	GO:0051056	regulation of small GTPase mediated signal transduction	19/413	338/18670	0.000204549	0.0108341	0.0091834	VAV3/ARHGEF18/ARHGAP17/LYN/NRP1/PREX1/ARHGAP9/RAP1GAP2/RACGAP1/SPRY1/TIMP2/KCTD10/RHOQ/RASGRP1/ROBO1/ARHGEF3/RHOBTB1/HEG1/COL3A1	19
BP	GO:0032609	interferon-gamma production	10/413	113/18670	0.000205904	0.0108341	0.0091834	IL27/FAM49B/IRF8/RIPK2/CD47/TLR8/RASGRP1/ITK/CD2/IL18	10
BP	GO:1904951	positive regulation of establishment of protein localization	23/413	456/18670	0.000225357	0.0116557	0.00987977	PARD6A/PTGER4/HTR2B/DNM1L/WLS/EXOC1/CRTAM/AACS/RIPK2/CD58/HCLS1/YWHAB/MDM2/YWHAZ/GJA1/HIF1A/IFNGR1/TLR8/RASGRP1/CD2/ITGAM/HK1/KIF5B	23
BP	GO:0006909	phagocytosis	20/413	369/18670	0.000226987	0.0116557	0.00987977	MEGF10/PIK3CB/VAV3/ABI1/NCKAP1L/CORO1C/DOCK2/LYN/IRF8/ITGAL/CD47/RAB31/WIPF1/PTPRC/CD93/ITGAM/PECAM1/RHOBTB1/ITGAV/THBS1	20
BP	GO:0150076	neuroinflammatory response	8/413	75/18670	0.000247694	0.0125675	0.0106527	NUPR1/C5AR1/PTPRC/IFNGR1/TLR8/ITGAM/IL18/BACE2	8
BP	GO:0050707	regulation of cytokine secretion	14/413	210/18670	0.000253719	0.0126361	0.0107108	PTGER4/HTR2B/LRRC32/LYN/CRTAM/RIPK2/CD58/SERPINB1/IFNGR1/TLR8/RASGRP1/CD2/HK1/TNFRSF21	14
BP	GO:0042100	B cell proliferation	9/413	95/18670	0.000254975	0.0126361	0.0107108	VAV3/MNDA/NCKAP1L/LYN/SLC39A10/TNFSF13B/PTPRC/IL7/TNFRSF21	9
BP	GO:0030890	positive regulation of B cell proliferation	6/413	41/18670	0.000263757	0.0127193	0.0107813	VAV3/NCKAP1L/SLC39A10/TNFSF13B/PTPRC/IL7	6
BP	GO:0010759	positive regulation of macrophage chemotaxis	4/413	15/18670	0.000265452	0.0127193	0.0107813	C3AR1/CCL5/C5AR1/THBS1	4
BP	GO:0045580	regulation of T cell differentiation	11/413	139/18670	0.000269457	0.0127193	0.0107813	IL27/NCKAP1L/ZBTB1/LILRB2/RIPK2/PTPRC/IL7/RASGRP1/CD2/FGL2/IL18	11
BP	GO:0070665	positive regulation of leukocyte proliferation	11/413	139/18670	0.000269457	0.0127193	0.0107813	VAV3/NCKAP1L/LYN/LILRB2/CCL5/RIPK2/SLC39A10/TNFSF13B/PTPRC/IL7/IL18	11
BP	GO:0060411	cardiac septum morphogenesis	8/413	76/18670	0.000271575	0.0127193	0.0107813	BMP7/NRP1/FZD1/TGFBR1/ZFPM2/MDM2/ROBO1/JAG1	8
BP	GO:0072503	cellular divalent inorganic cation homeostasis	24/413	493/18670	0.000279336	0.0129405	0.0109689	ESR1/SLC30A3/PIK3CB/PTGER4/HTR2B/SLC30A9/ATP1B1/NPTN/LYN/C3AR1/CXCL9/FPR3/CCL5/C5AR1/CCR5/LCK/MYO5A/CXCL12/SLC39A10/PTPRC/GJA1/EDNRB/SWAP70/ITGAV	24
BP	GO:0002683	negative regulation of immune system process	22/413	435/18670	0.000295929	0.0133847	0.0113454	PTGER4/MNDA/SAMSN1/LRRC32/LYN/UBASH3A/LILRB2/SAMHD1/CD47/GPNMB/CXCL12/NLRC5/NLRC3/PTPRC/PAG1/FGL2/FBN1/MIR34A/SERPINB9/TNFRSF21/THBS1/COL3A1	22
BP	GO:1990868	response to chemokine	9/413	97/18670	0.000298345	0.0133847	0.0113454	CXCL9/CCL5/CCR5/STK39/CXCL12/HIF1A/ROBO1/DOCK8/SLC12A2	9
BP	GO:1990869	cellular response to chemokine	9/413	97/18670	0.000298345	0.0133847	0.0113454	CXCL9/CCL5/CCR5/STK39/CXCL12/HIF1A/ROBO1/DOCK8/SLC12A2	9
BP	GO:0097530	granulocyte migration	11/413	141/18670	0.000304965	0.0135392	0.0114763	PTGER4/VAV3/NCKAP1L/PREX1/C3AR1/CXCL9/CCL5/C5AR1/ITGA9/PECAM1/THBS1	11
BP	GO:0050678	regulation of epithelial cell proliferation	20/413	378/18670	0.000310504	0.013643	0.0115643	NUPR1/IFT80/HTR2B/PTPRM/NRP1/CCL5/C5AR1/TGFBR1/LAMC1/CXCL12/NLRC3/GJA1/LAMB1/HIF1A/SPARC/EDNRB/ROBO1/MIR34A/YAP1/THBS1	20
BP	GO:0030866	cortical actin cytoskeleton organization	6/413	43/18670	0.000344549	0.0149844	0.0127013	EPB41L3/NCKAP1L/EPB41L2/RACGAP1/WIPF1/RHOQ	6
BP	GO:0031589	cell-substrate adhesion	19/413	354/18670	0.000365538	0.0157366	0.0133389	PIK3CB/CORO1C/FERMT3/AJUBA/NRP1/PREX1/ITGAL/LAMC1/PRKX/LAMB1/HPSE/FBLN5/PECAM1/EPDR1/NEDD9/ITGAV/THBS1/JAG1/COL3A1	19
BP	GO:0002429	immune response-activating cell surface receptor signaling pathway	23/413	473/18670	0.000378608	0.0159765	0.0135423	PIK3CB/VAV3/MNDA/ABI1/NCKAP1L/LYN/UBASH3A/C3AR1/FPR3/C5AR1/LCP2/RIPK2/LCK/THEMIS/CD47/SLC39A10/WIPF1/PTPRC/PAG1/TRAC/ITK/MIR34A/TNFRSF21	23
BP	GO:0002757	immune response-activating signal transduction	23/413	473/18670	0.000378608	0.0159765	0.0135423	PIK3CB/VAV3/MNDA/ABI1/NCKAP1L/LYN/UBASH3A/C3AR1/FPR3/C5AR1/LCP2/RIPK2/LCK/THEMIS/CD47/SLC39A10/WIPF1/PTPRC/PAG1/TRAC/ITK/MIR34A/TNFRSF21	23
BP	GO:0002699	positive regulation of immune effector process	14/413	219/18670	0.000388913	0.0162505	0.0137745	DDX60/ZBTB1/LYN/FAM49B/MSH2/C12orf4/CRTAM/RIPK2/STX7/PTPRC/RASGRP1/ITGAM/HK1/IL18	14
BP	GO:0032649	regulation of interferon-gamma production	9/413	101/18670	0.000403483	0.0166862	0.0141438	IL27/FAM49B/IRF8/RIPK2/CD47/TLR8/RASGRP1/CD2/IL18	9
BP	GO:0048762	mesenchymal cell differentiation	14/413	220/18670	0.000407171	0.0166862	0.0141438	BMP7/HTR2B/CORO1C/SDCBP/NRP1/ZEB2/TGFBR1/SPRY1/EZH2/SEMA4D/HIF1A/EDNRB/HGF/JAG1	14
BP	GO:0002685	regulation of leukocyte migration	13/413	196/18670	0.000438927	0.0178163	0.0151017	PTGER4/NCKAP1L/LYN/C3AR1/CCL5/C5AR1/STK10/STK39/CXCL12/MSN/DOCK8/SWAP70/THBS1	13
BP	GO:0001782	B cell homeostasis	5/413	30/18670	0.000466821	0.0185943	0.0157612	NCKAP1L/LYN/TNFSF13B/DOCK11/HIF1A	5
BP	GO:0051491	positive regulation of filopodium assembly	5/413	30/18670	0.000466821	0.0185943	0.0157612	NRP1/TGFBR1/RALA/DOCK11/RHOQ	5
BP	GO:0050773	regulation of dendrite development	11/413	149/18670	0.000488982	0.0192234	0.0162945	ALK/BMP7/C21orf91/NEDD4L/CAPRIN1/DNM1L/PREX1/EZH2/SEMA4D/ASAP1/PLK2	11
BP	GO:0051251	positive regulation of lymphocyte activation	18/413	334/18670	0.000493795	0.0192234	0.0162945	VAV3/NCKAP1L/ZBTB1/LYN/FAM49B/MSH2/LILRB2/CCL5/RIPK2/LCK/CD47/SLC39A10/TNFSF13B/PTPRC/IL7/RASGRP1/DOCK8/IL18	18
BP	GO:0045582	positive regulation of T cell differentiation	8/413	83/18670	0.000496789	0.0192234	0.0162945	NCKAP1L/ZBTB1/LILRB2/RIPK2/PTPRC/IL7/RASGRP1/IL18	8
BP	GO:0071675	regulation of mononuclear cell migration	6/413	46/18670	0.000500656	0.0192234	0.0162945	LYN/C3AR1/CCL5/C5AR1/CXCL12/THBS1	6
BP	GO:0007596	blood coagulation	18/413	336/18670	0.000529684	0.0201564	0.0170853	PIK3CB/VAV3/FERMT3/PRKAR2B/LYN/LCP2/FZD6/LCK/ZFPM2/RAP2B/YWHAZ/DOCK11/HPSE/DOCK8/MICAL1/THBS1/ADRA2A/COL3A1	18
BP	GO:0001959	regulation of cytokine-mediated signaling pathway	12/413	177/18670	0.000594092	0.0223175	0.0189172	CCL5/RIPK2/TAX1BP1/RNASEL/SAMHD1/NLRC5/PXDN/PTPRC/IL7/HIF1A/IFNGR1/ROBO1	12
BP	GO:0003206	cardiac chamber morphogenesis	10/413	129/18670	0.00059695	0.0223175	0.0189172	BMP7/NRP1/FZD1/TGFBR1/ZFPM2/MDM2/HIF1A/ROBO1/HEG1/JAG1	10
BP	GO:0030168	platelet activation	11/413	153/18670	0.000611225	0.0226525	0.0192012	PIK3CB/VAV3/FERMT3/LYN/LCP2/FZD6/LCK/RAP2B/YWHAZ/ADRA2A/COL3A1	11
BP	GO:0001909	leukocyte mediated cytotoxicity	9/413	107/18670	0.000616888	0.0226653	0.019212	FAM49B/CRTAM/SLAMF7/STX7/PTPRC/RASGRP1/ITGAM/IL18/SERPINB9	9
BP	GO:0007599	hemostasis	18/413	341/18670	0.000629409	0.022715	0.0192541	PIK3CB/VAV3/FERMT3/PRKAR2B/LYN/LCP2/FZD6/LCK/ZFPM2/RAP2B/YWHAZ/DOCK11/HPSE/DOCK8/MICAL1/THBS1/ADRA2A/COL3A1	18
BP	GO:0030865	cortical cytoskeleton organization	6/413	48/18670	0.000631992	0.022715	0.0192541	EPB41L3/NCKAP1L/EPB41L2/RACGAP1/WIPF1/RHOQ	6
BP	GO:0050671	positive regulation of lymphocyte proliferation	10/413	130/18670	0.000634228	0.022715	0.0192541	VAV3/NCKAP1L/LILRB2/CCL5/RIPK2/SLC39A10/TNFSF13B/PTPRC/IL7/IL18	10
BP	GO:0050817	coagulation	18/413	342/18670	0.000651184	0.0231279	0.0196041	PIK3CB/VAV3/FERMT3/PRKAR2B/LYN/LCP2/FZD6/LCK/ZFPM2/RAP2B/YWHAZ/DOCK11/HPSE/DOCK8/MICAL1/THBS1/ADRA2A/COL3A1	18
BP	GO:0032946	positive regulation of mononuclear cell proliferation	10/413	131/18670	0.000673409	0.0236232	0.0200239	VAV3/NCKAP1L/LILRB2/CCL5/RIPK2/SLC39A10/TNFSF13B/PTPRC/IL7/IL18	10
BP	GO:2001236	regulation of extrinsic apoptotic signaling pathway	11/413	155/18670	0.000681305	0.0236232	0.0200239	STK4/TMC8/NRP1/TGFBR1/PTPRC/IL7/HGF/FAS/YAP1/ITGAV/THBS1	11
BP	GO:0002690	positive regulation of leukocyte chemotaxis	8/413	87/18670	0.000681757	0.0236232	0.0200239	NCKAP1L/C3AR1/CCL5/C5AR1/STK39/CXCL12/SWAP70/THBS1	8
BP	GO:0050851	antigen receptor-mediated signaling pathway	17/413	316/18670	0.000715872	0.0245074	0.0207734	PIK3CB/VAV3/MNDA/NCKAP1L/LYN/UBASH3A/LCP2/RIPK2/LCK/THEMIS/SLC39A10/PTPRC/PAG1/TRAC/ITK/MIR34A/TNFRSF21	17
BP	GO:0042129	regulation of T cell proliferation	11/413	156/18670	0.000718776	0.0245074	0.0207734	IL27/NCKAP1L/LRRC32/LILRB2/CCL5/RIPK2/GPNMB/TNFSF13B/PTPRC/IL18/TNFRSF21	11
BP	GO:0061097	regulation of protein tyrosine kinase activity	8/413	88/18670	0.000735733	0.0247093	0.0209445	SNX6/ABI1/SOCS4/CCL5/RAP2B/PTPRC/NEDD9/ADRA2A	8
BP	GO:0046633	alpha-beta T cell proliferation	5/413	33/18670	0.000736292	0.0247093	0.0209445	DOCK2/ELF4/RIPK2/PTPRC/IL18	5
BP	GO:0033627	cell adhesion mediated by integrin	7/413	68/18670	0.000747626	0.0248936	0.0211008	NCKAP1L/FERMT3/LYN/CCL5/FBN1/SWAP70/ITGAV	7
BP	GO:2001233	regulation of apoptotic signaling pathway	20/413	406/18670	0.000764754	0.0252665	0.0214169	NUPR1/STK4/DNM1L/TMC8/NRP1/TGFBR1/LCK/CXCL12/YWHAB/MDM2/YWHAZ/PTPRC/IL7/HIF1A/RRM2B/HGF/FAS/YAP1/ITGAV/THBS1	20
BP	GO:0007204	positive regulation of cytosolic calcium ion concentration	17/413	319/18670	0.000794969	0.0260627	0.0220918	ESR1/PTGER4/HTR2B/NPTN/LYN/C3AR1/CXCL9/FPR3/C5AR1/CCR5/LCK/MYO5A/PTPRC/GJA1/EDNRB/SWAP70/ITGAV	17
BP	GO:0008154	actin polymerization or depolymerization	13/413	209/18670	0.000802599	0.026112	0.0221336	COTL1/ABI1/NCKAP1L/PREX1/HCLS1/CXCL12/WIPF1/ENAH/CDC42EP3/LIMA1/MICAL1/RHOBTB1/SWAP70	13
BP	GO:0071674	mononuclear cell migration	8/413	90/18670	0.000853997	0.0275738	0.0233726	LYN/C3AR1/CCL5/C5AR1/CD47/CXCL12/PECAM1/THBS1	8
BP	GO:1905523	positive regulation of macrophage migration	4/413	20/18670	0.00086319	0.027661	0.0234465	C3AR1/CCL5/C5AR1/THBS1	4
BP	GO:1903708	positive regulation of hemopoiesis	12/413	185/18670	0.000877326	0.0279042	0.0236527	NCKAP1L/ZBTB1/LILRB2/RIPK2/HCLS1/EVI2B/PTPRC/IL7/HIF1A/RASGRP1/IL18/JAG1	12
BP	GO:0002819	regulation of adaptive immune response	11/413	160/18670	0.000886228	0.0279785	0.0237157	IL27/ADCY7/SAMSN1/ZBTB1/FAM49B/MSH2/RIPK2/STX7/TNFSF13B/PTPRC/IL18	11
BP	GO:0006968	cellular defense response	6/413	52/18670	0.000973496	0.0303095	0.0256915	MNDA/LILRB2/CXCL9/C5AR1/CCR5/ITK	6
BP	GO:0002688	regulation of leukocyte chemotaxis	9/413	114/18670	0.000974286	0.0303095	0.0256915	NCKAP1L/LYN/C3AR1/CCL5/C5AR1/STK39/CXCL12/SWAP70/THBS1	9
BP	GO:0050715	positive regulation of cytokine secretion	10/413	139/18670	0.00106455	0.0328776	0.0278683	PTGER4/HTR2B/CRTAM/RIPK2/CD58/IFNGR1/TLR8/RASGRP1/CD2/HK1	10
BP	GO:0060759	regulation of response to cytokine stimulus	12/413	190/18670	0.00110585	0.0339073	0.0287411	CCL5/RIPK2/TAX1BP1/RNASEL/SAMHD1/NLRC5/PXDN/PTPRC/IL7/HIF1A/IFNGR1/ROBO1	12
BP	GO:0050920	regulation of chemotaxis	13/413	217/18670	0.00113282	0.0343439	0.0291112	NCKAP1L/LYN/NRP1/C3AR1/CCL5/C5AR1/STK39/CXCL12/SEMA4D/ROBO1/MIR34A/SWAP70/THBS1	13
BP	GO:0045621	positive regulation of lymphocyte differentiation	8/413	94/18670	0.0011362	0.0343439	0.0291112	NCKAP1L/ZBTB1/LILRB2/RIPK2/PTPRC/IL7/RASGRP1/IL18	8
BP	GO:0070099	regulation of chemokine-mediated signaling pathway	3/413	10/18670	0.00114862	0.0344748	0.0292221	CCL5/HIF1A/ROBO1	3
BP	GO:0001935	endothelial cell proliferation	12/413	191/18670	0.00115701	0.0344839	0.0292298	PIK3CB/HTR2B/PTPRM/NRP1/TGFBR1/CXCL12/PRKX/GJA1/HIF1A/SPARC/MIR34A/THBS1	12
BP	GO:0042116	macrophage activation	8/413	95/18670	0.00121723	0.0360267	0.0305376	MFHAS1/C5AR1/PTPRC/CD93/IFNGR1/TLR8/ITGAM/THBS1	8
BP	GO:1990266	neutrophil migration	9/413	118/18670	0.00124419	0.0365707	0.0309987	VAV3/NCKAP1L/PREX1/C3AR1/CXCL9/CCL5/C5AR1/ITGA9/PECAM1	9
BP	GO:0048010	vascular endothelial growth factor receptor signaling pathway	8/413	96/18670	0.0013028	0.0380312	0.0322366	PIK3CB/VAV3/ABI1/NCKAP1L/NRP1/MYOF/HIF1A/ITGAV	8
BP	GO:0003281	ventricular septum development	7/413	75/18670	0.00134148	0.0388938	0.0329678	SALL4/FZD1/TGFBR1/ZFPM2/MDM2/ROBO1/HEG1	7
BP	GO:0045619	regulation of lymphocyte differentiation	11/413	169/18670	0.00138313	0.0398119	0.0337461	IL27/NCKAP1L/ZBTB1/LILRB2/RIPK2/PTPRC/IL7/RASGRP1/CD2/FGL2/IL18	11
BP	GO:1902107	positive regulation of leukocyte differentiation	10/413	144/18670	0.00139183	0.0398119	0.0337461	NCKAP1L/ZBTB1/LILRB2/RIPK2/HCLS1/EVI2B/PTPRC/IL7/RASGRP1/IL18	10
BP	GO:0006874	cellular calcium ion homeostasis	21/413	458/18670	0.00140436	0.0398853	0.0338083	ESR1/PIK3CB/PTGER4/HTR2B/ATP1B1/NPTN/LYN/C3AR1/CXCL9/FPR3/CCL5/C5AR1/CCR5/LCK/MYO5A/CXCL12/PTPRC/GJA1/EDNRB/SWAP70/ITGAV	21
BP	GO:0048246	macrophage chemotaxis	5/413	38/18670	0.00142247	0.0398853	0.0338083	C3AR1/CCL5/C5AR1/EDNRB/THBS1	5
BP	GO:0055069	zinc ion homeostasis	5/413	38/18670	0.00142247	0.0398853	0.0338083	SLC30A3/SLC30A9/TMC8/LCK/SLC39A10	5
BP	GO:0001912	positive regulation of leukocyte mediated cytotoxicity	6/413	56/18670	0.00144171	0.0401607	0.0340417	FAM49B/CRTAM/STX7/PTPRC/RASGRP1/ITGAM	6
BP	GO:0003205	cardiac chamber development	11/413	171/18670	0.00151994	0.0420647	0.0356556	SALL4/BMP7/NRP1/FZD1/TGFBR1/ZFPM2/MDM2/HIF1A/ROBO1/HEG1/JAG1	11
BP	GO:0033632	regulation of cell-cell adhesion mediated by integrin	3/413	11/18670	0.00155353	0.0420709	0.0356609	FERMT3/CCL5/SWAP70	3
BP	GO:0070673	response to interleukin-18	3/413	11/18670	0.00155353	0.0420709	0.0356609	RIPK2/ALOX5/IL18	3
BP	GO:0002697	regulation of immune effector process	21/413	462/18670	0.00156175	0.0420709	0.0356609	IL27/DDX60/ZBTB1/LYN/FAM49B/MSH2/C3AR1/C12orf4/CRTAM/C5AR1/RIPK2/STX7/CD47/PTPRC/RASGRP1/ITGAM/HK1/FGL2/IL18/SERPINB9/C7	21
BP	GO:0042113	B cell activation	16/413	310/18670	0.00156243	0.0420709	0.0356609	VAV3/MNDA/NCKAP1L/SAMSN1/ZBTB1/LYN/MSH2/SLC39A10/TNFSF13B/PTPRC/DOCK11/IL7/DCLRE1C/ITM2A/SWAP70/TNFRSF21	16
BP	GO:0007160	cell-matrix adhesion	13/413	225/18670	0.00156952	0.0420709	0.0356609	PIK3CB/CORO1C/AJUBA/NRP1/ITGAL/HPSE/FBLN5/PECAM1/EPDR1/ITGAV/THBS1/JAG1/COL3A1	13
BP	GO:0010212	response to ionizing radiation	10/413	147/18670	0.00162462	0.0432647	0.0366728	MGMT/ATR/MSH2/NABP1/IKBIP/MDM2/PTPRC/DCLRE1C/RHNO1/YAP1	10
BP	GO:0045666	positive regulation of neuron differentiation	18/413	371/18670	0.00163435	0.0432647	0.0366728	ALK/BMP7/C21orf91/NEDD4L/CAPRIN1/DNM1L/NPTN/LYN/NRP1/ZEB2/PLXNC1/FZD1/EZH2/CXCL12/SEMA4D/TIMP2/HGF/ROBO1	18
BP	GO:0071621	granulocyte chemotaxis	9/413	123/18670	0.00166319	0.0437564	0.0370896	VAV3/NCKAP1L/PREX1/C3AR1/CXCL9/CCL5/C5AR1/ITGA9/THBS1	9
BP	GO:0001910	regulation of leukocyte mediated cytotoxicity	7/413	78/18670	0.00168757	0.0437593	0.0370921	FAM49B/CRTAM/STX7/PTPRC/RASGRP1/ITGAM/SERPINB9	7
BP	GO:0002824	positive regulation of adaptive immune response based on somatic recombination of immune receptors built from immunoglobulin superfamily domains	8/413	100/18670	0.00169411	0.0437593	0.0370921	ZBTB1/FAM49B/MSH2/RIPK2/STX7/TNFSF13B/PTPRC/IL18	8
BP	GO:0034446	substrate adhesion-dependent cell spreading	8/413	100/18670	0.00169411	0.0437593	0.0370921	CORO1C/FERMT3/NRP1/PREX1/LAMC1/LAMB1/NEDD9/ITGAV	8
BP	GO:0014065	phosphatidylinositol 3-kinase signaling	10/413	148/18670	0.00170887	0.0438748	0.03719	PIK3CB/HTR2B/LYN/CCL5/HCLS1/SEMA4D/NLRC3/RASGRP1/HGF/IL18	10
BP	GO:0061900	glial cell activation	6/413	58/18670	0.00173199	0.044202	0.0374673	C5AR1/PTPRC/IFNGR1/TLR8/ITGAM/BACE2	6
BP	GO:0014066	regulation of phosphatidylinositol 3-kinase signaling	9/413	124/18670	0.00175919	0.0445226	0.037739	PIK3CB/LYN/CCL5/HCLS1/SEMA4D/NLRC3/RASGRP1/HGF/IL18	9
BP	GO:0031579	membrane raft organization	4/413	24/18670	0.00176544	0.0445226	0.037739	PPT1/DOCK2/PTPRC/CD2	4
BP	GO:0003151	outflow tract morphogenesis	7/413	79/18670	0.00181715	0.0452963	0.0383948	BMP7/NRP1/FZD1/ZFPM2/HIF1A/ROBO1/JAG1	7
BP	GO:0042326	negative regulation of phosphorylation	21/413	468/18670	0.00182595	0.0452963	0.0383948	NUPR1/NPRL2/PARD6A/PPP5C/BMP7/SNX6/SPRED1/CORO1C/SAMSN1/AJUBA/PRKAR2B/LYN/SOCS4/GSKIP/SPRY1/RASSF2/SEMA4D/PTPRC/HGF/MICAL1/HEG1	21
BP	GO:0048863	stem cell differentiation	14/413	257/18670	0.00183289	0.0452963	0.0383948	ESR1/BMP7/HTR2B/CORO1C/NRP1/ZEB2/FZD1/SEMA4D/PTPRC/HIF1A/EDNRB/YAP1/LBH/JAG1	14
BP	GO:0031098	stress-activated protein kinase signaling cascade	16/413	315/18670	0.00183863	0.0452963	0.0383948	MID1/PTGER4/STK4/SDCBP/MFHAS1/LYN/ZEB2/RIPK2/RASSF2/STK10/STK39/MAP3K1/MLKL/RASGRP1/HGF/FAS	16
BP	GO:0003007	heart morphogenesis	14/413	259/18670	0.00196931	0.0480198	0.0407034	BMP7/HTR2B/NRP1/FZD1/TGFBR1/SPRY1/ZFPM2/MDM2/GJA1/HIF1A/ROBO1/HEG1/YAP1/JAG1	14
BP	GO:0055074	calcium ion homeostasis	21/413	471/18670	0.00197172	0.0480198	0.0407034	ESR1/PIK3CB/PTGER4/HTR2B/ATP1B1/NPTN/LYN/C3AR1/CXCL9/FPR3/CCL5/C5AR1/CCR5/LCK/MYO5A/CXCL12/PTPRC/GJA1/EDNRB/SWAP70/ITGAV	21
BP	GO:0032252	secretory granule localization	3/413	12/18670	0.00203756	0.0485143	0.0411225	MYO5A/RASGRP1/KIF5B	3
BP	GO:0043383	negative T cell selection	3/413	12/18670	0.00203756	0.0485143	0.0411225	DOCK2/THEMIS/PTPRC	3
BP	GO:0060368	regulation of Fc receptor mediated stimulatory signaling pathway	3/413	12/18670	0.00203756	0.0485143	0.0411225	LYN/CD47/PTPRC	3
BP	GO:0090148	membrane fission	3/413	12/18670	0.00203756	0.0485143	0.0411225	CORO1C/DNM1L/TMCC1	3
BP	GO:0002703	regulation of leukocyte mediated immunity	12/413	205/18670	0.00210514	0.0497795	0.0421949	ZBTB1/LYN/FAM49B/MSH2/C12orf4/CRTAM/STX7/PTPRC/RASGRP1/ITGAM/IL18/SERPINB9	12
BP	GO:0110053	regulation of actin filament organization	14/413	261/18670	0.00211405	0.0497795	0.0421949	PTGER4/COTL1/NCKAP1L/NRP1/PREX1/TGFBR1/HCLS1/CD47/CXCL12/FHOD1/CDC42EP3/LIMA1/RHOBTB1/SWAP70	14
BP	GO:0016358	dendrite development	13/413	233/18670	0.00213748	0.0498776	0.0422781	ALK/BMP7/C21orf91/NEDD4L/ABI1/CAPRIN1/DNM1L/NRP1/PREX1/EZH2/SEMA4D/ASAP1/PLK2	13
BP	GO:0030593	neutrophil chemotaxis	8/413	104/18670	0.00217299	0.0498776	0.0422781	VAV3/NCKAP1L/PREX1/C3AR1/CXCL9/CCL5/C5AR1/ITGA9	8
BP	GO:2001237	negative regulation of extrinsic apoptotic signaling pathway	8/413	104/18670	0.00217299	0.0498776	0.0422781	NRP1/TGFBR1/IL7/HGF/FAS/YAP1/ITGAV/THBS1	8
BP	GO:1903706	regulation of hemopoiesis	21/413	475/18670	0.00218135	0.0498776	0.0422781	IL27/NCKAP1L/ZBTB1/LYN/LILRB2/RIPK2/RASSF2/HCLS1/EVI2B/MITF/PTPRC/IL7/HIF1A/RASGRP1/CD2/FGL2/FBN1/IL18/YAP1/THBS1/JAG1	21
BP	GO:0048771	tissue remodeling	11/413	179/18670	0.0021825	0.0498776	0.0422781	RASSF2/GPNMB/MDM2/MITF/GJA1/IL7/HIF1A/MIR34A/IL18/CTSK/JAG1	11
BP	GO:0002687	positive regulation of leukocyte migration	9/413	128/18670	0.00218843	0.0498776	0.0422781	NCKAP1L/C3AR1/CCL5/C5AR1/STK39/CXCL12/DOCK8/SWAP70/THBS1	9
BP	GO:1901031	regulation of response to reactive oxygen species	5/413	42/18670	0.00224281	0.0507021	0.042977	BMP7/SESN1/HGF/FBLN5/MIR34A	5
BP	GO:0010770	positive regulation of cell morphogenesis involved in differentiation	10/413	154/18670	0.00229177	0.0507021	0.042977	CAPRIN1/DNM1L/NRP1/PREX1/ZEB2/PLXNC1/CXCL12/SEMA4D/ROBO1/NEDD9	10
BP	GO:0061025	membrane fusion	10/413	154/18670	0.00229177	0.0507021	0.042977	VAV3/DNM1L/CCR5/STX12/RAB8B/STX7/GCA/SAMD9/VPS41/KIF5B	10
BP	GO:0050853	B cell receptor signaling pathway	9/413	129/18670	0.0023078	0.0507021	0.042977	VAV3/MNDA/NCKAP1L/LYN/LCK/SLC39A10/PTPRC/ITK/MIR34A	9
BP	GO:0001841	neural tube formation	8/413	105/18670	0.00230789	0.0507021	0.042977	SALL4/BMP7/STK4/ZEB2/FZD1/FZD6/RALA/HIF1A	8
BP	GO:0002708	positive regulation of lymphocyte mediated immunity	8/413	105/18670	0.00230789	0.0507021	0.042977	ZBTB1/FAM49B/MSH2/CRTAM/STX7/PTPRC/RASGRP1/IL18	8
BP	GO:0002821	positive regulation of adaptive immune response	8/413	105/18670	0.00230789	0.0507021	0.042977	ZBTB1/FAM49B/MSH2/RIPK2/STX7/TNFSF13B/PTPRC/IL18	8
BP	GO:1902903	regulation of supramolecular fiber organization	17/413	353/18670	0.00235255	0.0508395	0.0430935	MID1/PTGER4/COTL1/NCKAP1L/MAPRE1/NRP1/PREX1/CKAP2/TGFBR1/HCLS1/CD47/CXCL12/FHOD1/CDC42EP3/LIMA1/RHOBTB1/SWAP70	17
BP	GO:0009615	response to virus	16/413	323/18670	0.0023651	0.0508395	0.0430935	IL27/AGBL4/DDX60/EXOC1/CXCL9/CCL5/RNASEL/SAMHD1/CXCL12/NLRC5/PTPRC/IFNGR1/TLR8/FGL2/SLFN11/TRIM22	16
BP	GO:0002285	lymphocyte activation involved in immune response	11/413	181/18670	0.00238032	0.0508395	0.0430935	IL27/PTGER4/MSH2/ITGAL/RIPK2/PTPRC/DOCK11/ITM2A/FGL2/IL18/SWAP70	11
BP	GO:0048015	phosphatidylinositol-mediated signaling	11/413	181/18670	0.00238032	0.0508395	0.0430935	PIK3CB/HTR2B/EXOC1/LYN/CCL5/HCLS1/SEMA4D/NLRC3/RASGRP1/HGF/IL18	11
BP	GO:0010758	regulation of macrophage chemotaxis	4/413	26/18670	0.00239881	0.0508395	0.0430935	C3AR1/CCL5/C5AR1/THBS1	4
BP	GO:0030318	melanocyte differentiation	4/413	26/18670	0.00239881	0.0508395	0.0430935	ZEB2/MYO5A/MITF/EDNRB	4
BP	GO:0071711	basement membrane organization	4/413	26/18670	0.00239881	0.0508395	0.0430935	PXDN/CTSS/LAMB1/COL4A1	4
BP	GO:0070838	divalent metal ion transport	21/413	479/18670	0.00240957	0.0508395	0.0430935	CACNA1H/SLC30A3/HTR2B/SLC30A9/ATP1B1/DNM1L/LYN/LILRB2/CXCL9/CCL5/CCR5/MMGT1/LCK/MYO5A/CXCL12/SLC39A10/PTPRC/GJA1/MIR34A/ITGAV/ADRA2A	21
BP	GO:0003231	cardiac ventricle development	9/413	130/18670	0.00243228	0.0510658	0.0432853	SALL4/FZD1/TGFBR1/ZFPM2/MDM2/HIF1A/ROBO1/HEG1/JAG1	9
BP	GO:0046578	regulation of Ras protein signal transduction	13/413	238/18670	0.00257146	0.0531346	0.0450389	VAV3/ARHGEF18/LYN/NRP1/PREX1/SPRY1/TIMP2/KCTD10/RASGRP1/ROBO1/ARHGEF3/HEG1/COL3A1	13
BP	GO:0051607	defense response to virus	13/413	238/18670	0.00257146	0.0531346	0.0450389	IL27/AGBL4/DDX60/EXOC1/CXCL9/RNASEL/SAMHD1/NLRC5/PTPRC/TLR8/FGL2/SLFN11/TRIM22	13
BP	GO:0001818	negative regulation of cytokine production	15/413	296/18670	0.00257841	0.0531346	0.0450389	PTGER4/NCKAP1L/ADCY7/NPTN/LRRC32/TAX1BP1/GPNMB/NLRC5/SERPINB1/NLRC3/PTPRC/TLR8/HGF/TNFRSF21/THBS1	15
BP	GO:0043154	negative regulation of cysteine-type endopeptidase activity involved in apoptotic process	7/413	84/18670	0.00258484	0.0531346	0.0450389	PRDX5/MDM2/TNFAIP8/HGF/MICAL1/SERPINB9/THBS1	7
BP	GO:0002430	complement receptor mediated signaling pathway	3/413	13/18670	0.00260562	0.0531346	0.0450389	C3AR1/FPR3/C5AR1	3
BP	GO:0097152	mesenchymal cell apoptotic process	3/413	13/18670	0.00260562	0.0531346	0.0450389	BMP7/ETV6/HIF1A	3
BP	GO:0051480	regulation of cytosolic calcium ion concentration	17/413	357/18670	0.00264252	0.0535488	0.0453899	ESR1/PTGER4/HTR2B/NPTN/LYN/C3AR1/CXCL9/FPR3/C5AR1/CCR5/LCK/MYO5A/PTPRC/GJA1/EDNRB/SWAP70/ITGAV	17
BP	GO:2000401	regulation of lymphocyte migration	6/413	63/18670	0.00265105	0.0535488	0.0453899	CCL5/STK10/STK39/CXCL12/MSN/DOCK8	6
BP	GO:0048017	inositol lipid-mediated signaling	11/413	184/18670	0.00270405	0.0538574	0.0456516	PIK3CB/HTR2B/EXOC1/LYN/CCL5/HCLS1/SEMA4D/NLRC3/RASGRP1/HGF/IL18	11
BP	GO:0050864	regulation of B cell activation	11/413	184/18670	0.00270405	0.0538574	0.0456516	VAV3/MNDA/NCKAP1L/SAMSN1/LYN/MSH2/SLC39A10/TNFSF13B/PTPRC/IL7/TNFRSF21	11
BP	GO:0022604	regulation of cell morphogenesis	21/413	484/18670	0.00272293	0.0538574	0.0456516	EPB41L3/ARHGEF18/NEDD4L/CAPRIN1/CORO1C/DNM1L/NRP1/PREX1/ZEB2/PLXNC1/CXCL12/SEMA4D/SH3KBP1/ENPP2/MSN/RHOQ/SPARC/CDC42EP3/ROBO1/DPYSL2/NEDD9	21
BP	GO:0010506	regulation of autophagy	16/413	328/18670	0.00275384	0.0538574	0.0456516	NUPR1/NPRL2/PIK3CB/SNX6/HTR2B/DNM1L/EXOC1/ATP6V1C1/SESN1/RIPK2/IL10RA/DRAM1/HIF1A/HGF/PLK2/TRIM22	16
BP	GO:0003197	endocardial cushion development	5/413	44/18670	0.00276193	0.0538574	0.0456516	BMP7/TGFBR1/MDM2/ROBO1/JAG1	5
BP	GO:0051489	regulation of filopodium assembly	5/413	44/18670	0.00276193	0.0538574	0.0456516	NRP1/TGFBR1/RALA/DOCK11/RHOQ	5
BP	GO:0071622	regulation of granulocyte chemotaxis	5/413	44/18670	0.00276193	0.0538574	0.0456516	NCKAP1L/C3AR1/CCL5/C5AR1/THBS1	5
BP	GO:0006929	substrate-dependent cell migration	4/413	27/18670	0.00276743	0.0538574	0.0456516	SDCBP/NRP1/PTPRC/ROBO1	4
BP	GO:0055076	transition metal ion homeostasis	9/413	133/18670	0.00283797	0.0549793	0.0466025	SLC30A3/SLC30A9/TMC8/CYBRD1/STEAP4/FLVCR1/LCK/SLC39A10/HIF1A	9
BP	GO:0072511	divalent inorganic cation transport	21/413	486/18670	0.00285755	0.055108	0.0467116	CACNA1H/SLC30A3/HTR2B/SLC30A9/ATP1B1/DNM1L/LYN/LILRB2/CXCL9/CCL5/CCR5/MMGT1/LCK/MYO5A/CXCL12/SLC39A10/PTPRC/GJA1/MIR34A/ITGAV/ADRA2A	21
BP	GO:0030101	natural killer cell activation	7/413	86/18670	0.0029535	0.0567019	0.0480626	ZBTB1/ELF4/SLAMF7/PTPRC/RASGRP1/CD2/IL18	7
BP	GO:0009896	positive regulation of catabolic process	19/413	425/18670	0.00308125	0.0585765	0.0496517	NUPR1/NPRL2/PIK3CB/NEDD4L/SOCS4/PFKFB3/SESN1/LPCAT1/RIPK2/ZC3H12D/MDM2/MSN/MYLIP/GJA1/HIF1A/PLK2/SMURF2/TRIM22/ADRA2A	19
BP	GO:0052548	regulation of endopeptidase activity	19/413	425/18670	0.00308125	0.0585765	0.0496517	C3P1/MGMT/PRDX5/LYN/RARRES1/RIPK2/CRIM1/LCK/SERPINB1/MDM2/TIMP2/TNFAIP8/HGF/ROBO1/FAS/COL6A3/MICAL1/SERPINB9/THBS1	19
BP	GO:0050854	regulation of antigen receptor-mediated signaling pathway	6/413	65/18670	0.00310612	0.0585765	0.0496517	LYN/UBASH3A/LCK/SLC39A10/PTPRC/MIR34A	6
BP	GO:0072678	T cell migration	6/413	65/18670	0.00310612	0.0585765	0.0496517	CCL5/STK39/CXCL12/MSN/DOCK8/SLC12A2	6
BP	GO:0050921	positive regulation of chemotaxis	9/413	135/18670	0.0031369	0.0588963	0.0499228	NCKAP1L/NRP1/C3AR1/CCL5/C5AR1/STK39/CXCL12/SWAP70/THBS1	9
BP	GO:0014068	positive regulation of phosphatidylinositol 3-kinase signaling	7/413	87/18670	0.00315228	0.0589255	0.0499474	PIK3CB/LYN/CCL5/HCLS1/SEMA4D/HGF/IL18	7
CC	GO:0045121	membrane raft	28/433	315/19717	4.07841e-10	9.45088e-08	8.30948e-08	PPT1/ATP1B1/SPRED1/CORO1C/SDCBP/PRKAR2B/LAMP2/LYN/TGFBR1/LCP2/STX12/LCK/MYOF/RAP2B/TUBA1A/PTPRC/PAG1/GJA1/RHOQ/CD8A/EDNRB/CD2/HPSE/ITGAM/HK1/FAS/SMURF2/PECAM1	28
CC	GO:0098857	membrane microdomain	28/433	316/19717	4.38556e-10	9.45088e-08	8.30948e-08	PPT1/ATP1B1/SPRED1/CORO1C/SDCBP/PRKAR2B/LAMP2/LYN/TGFBR1/LCP2/STX12/LCK/MYOF/RAP2B/TUBA1A/PTPRC/PAG1/GJA1/RHOQ/CD8A/EDNRB/CD2/HPSE/ITGAM/HK1/FAS/SMURF2/PECAM1	28
CC	GO:0098589	membrane region	28/433	328/19717	1.02396e-09	1.47109e-07	1.29343e-07	PPT1/ATP1B1/SPRED1/CORO1C/SDCBP/PRKAR2B/LAMP2/LYN/TGFBR1/LCP2/STX12/LCK/MYOF/RAP2B/TUBA1A/PTPRC/PAG1/GJA1/RHOQ/CD8A/EDNRB/CD2/HPSE/ITGAM/HK1/FAS/SMURF2/PECAM1	28
CC	GO:0030667	secretory granule membrane	22/433	298/19717	8.03291e-07	8.65546e-05	7.61013e-05	NCKAP1L/SELL/SLC2A3/LAMP2/LILRB2/ITGAL/C3AR1/C5AR1/LPCAT1/TMC6/STK10/CD58/CD47/RAB31/RAP2B/GLIPR1/PTPRC/CD93/SPARC/ITGAM/PECAM1/ITGAV	22
CC	GO:0070820	tertiary granule	15/433	164/19717	3.49992e-06	0.000301693	0.000265257	ASAH1/NCKAP1L/SLC2A3/LAMP2/LILRB2/QPCT/TMC6/STX7/CD58/CD47/TIMP2/RAP2B/CTSS/CD93/ITGAM	15
CC	GO:0042581	specific granule	14/433	160/19717	1.22961e-05	0.000883271	0.000776597	DOCK2/SLC2A3/ITGAL/C3AR1/QPCT/TMC6/STK10/CD47/TIMP2/RAP2B/CD93/HPSE/ITGAM/ITGAV	14
CC	GO:0035579	specific granule membrane	10/433	91/19717	3.09396e-05	0.00157856	0.00138791	SLC2A3/ITGAL/C3AR1/TMC6/STK10/CD47/RAP2B/CD93/ITGAM/ITGAV	10
CC	GO:0034774	secretory granule lumen	20/433	321/19717	3.10258e-05	0.00157856	0.00138791	CREG1/COTL1/MNDA/DOCK2/SDCBP/FERMT3/GNS/FAM49B/ARHGAP9/QPCT/ALOX5/GCA/AGA/SERPINB1/TIMP2/SPARC/HGF/AMPD3/HPSE/THBS1	20
CC	GO:0062023	collagen-containing extracellular matrix	23/433	406/19717	3.61793e-05	0.00157856	0.00138791	BMP7/MXRA5/LAMC1/CXCL12/PXDN/SERPINB1/TIMP2/ASPN/CTSS/IL7/LAMB1/SPARC/FGL2/FBLN5/COL5A2/FBN1/COL6A3/SERPINB9/HMCN1/ADAMTS2/COL4A1/THBS1/COL3A1	23
CC	GO:0060205	cytoplasmic vesicle lumen	20/433	325/19717	3.69579e-05	0.00157856	0.00138791	CREG1/COTL1/MNDA/DOCK2/SDCBP/FERMT3/GNS/FAM49B/ARHGAP9/QPCT/ALOX5/GCA/AGA/SERPINB1/TIMP2/SPARC/HGF/AMPD3/HPSE/THBS1	20
CC	GO:0031983	vesicle lumen	20/433	327/19717	4.0288e-05	0.00157856	0.00138791	CREG1/COTL1/MNDA/DOCK2/SDCBP/FERMT3/GNS/FAM49B/ARHGAP9/QPCT/ALOX5/GCA/AGA/SERPINB1/TIMP2/SPARC/HGF/AMPD3/HPSE/THBS1	20
CC	GO:0005775	vacuolar lumen	13/433	172/19717	0.000114101	0.00409812	0.00360318	CREG1/ASAH1/PPT1/MNDA/SDCBP/GNS/LAMP2/GCA/AGA/CTSS/HPSE/CTSK/EPDR1	13
CC	GO:0005774	vacuolar membrane	22/433	412/19717	0.00012603	0.00417837	0.00367374	NPRL2/SLC30A3/AP1S2/OSTM1/ATP6V1C1/TM6SF1/LAMP2/LAPTM4A/CYBRD1/C3AR1/STARD3NL/LPCAT1/LAPTM5/ABCC1/STX7/MTMR2/YWHAB/VPS41/DRAM1/GLIPR1/TLR8/HPSE	22
CC	GO:0005925	focal adhesion	21/433	405/19717	0.000265902	0.00818599	0.00719735	CORO1C/MAPRE1/SDCBP/AJUBA/NRP1/LASP1/FZD1/EPB41L2/PPP1R12A/RALA/YWHAB/SH3KBP1/MSN/YWHAZ/ENAH/PTPRC/GJA1/LIMA1/MARCKS/NEDD9/ITGAV	21
CC	GO:0030055	cell-substrate junction	21/433	412/19717	0.000334195	0.00884545	0.00777717	CORO1C/MAPRE1/SDCBP/AJUBA/NRP1/LASP1/FZD1/EPB41L2/PPP1R12A/RALA/YWHAB/SH3KBP1/MSN/YWHAZ/ENAH/PTPRC/GJA1/LIMA1/MARCKS/NEDD9/ITGAV	21
CC	GO:0005765	lysosomal membrane	19/433	354/19717	0.000336888	0.00884545	0.00777717	NPRL2/SLC30A3/AP1S2/OSTM1/ATP6V1C1/TM6SF1/LAMP2/LAPTM4A/CYBRD1/C3AR1/STARD3NL/LPCAT1/LAPTM5/STX7/VPS41/DRAM1/GLIPR1/TLR8/HPSE	19
CC	GO:0098852	lytic vacuole membrane	19/433	355/19717	0.000348892	0.00884545	0.00777717	NPRL2/SLC30A3/AP1S2/OSTM1/ATP6V1C1/TM6SF1/LAMP2/LAPTM4A/CYBRD1/C3AR1/STARD3NL/LPCAT1/LAPTM5/STX7/VPS41/DRAM1/GLIPR1/TLR8/HPSE	19
CC	GO:0101002	ficolin-1-rich granule	10/433	124/19717	0.00041381	0.00938695	0.00825327	ASAH1/COTL1/MNDA/GNS/QPCT/ALOX5/TIMP2/CTSS/AMPD3/FGL2	10
CC	GO:1904813	ficolin-1-rich granule lumen	10/433	124/19717	0.00041381	0.00938695	0.00825327	ASAH1/COTL1/MNDA/GNS/QPCT/ALOX5/TIMP2/CTSS/AMPD3/FGL2	10
CC	GO:0008305	integrin complex	5/433	31/19717	0.000529336	0.0114072	0.0100295	LYN/ITGAL/ITGA9/ITGAM/ITGAV	5
CC	GO:0005766	primary lysosome	11/433	155/19717	0.000644014	0.0126168	0.0110931	CREG1/MNDA/SDCBP/GNS/LAMP2/C3AR1/LPCAT1/STX7/GCA/AGA/GLIPR1	11
CC	GO:0042582	azurophil granule	11/433	155/19717	0.000644014	0.0126168	0.0110931	CREG1/MNDA/SDCBP/GNS/LAMP2/C3AR1/LPCAT1/STX7/GCA/AGA/GLIPR1	11
CC	GO:0098636	protein complex involved in cell adhesion	5/433	34/19717	0.000821287	0.0153902	0.0135315	LYN/ITGAL/ITGA9/ITGAM/ITGAV	5
CC	GO:0005911	cell-cell junction	20/433	416/19717	0.000949951	0.0170595	0.0149992	PARD6A/EPB41L3/PTPRM/ARHGAP17/ATP1B1/SDCBP/AJUBA/TGFBR1/LCP2/THEMIS/SH3KBP1/RAP2B/FHOD1/GJA1/ITK/CD2/FRMD6/PECAM1/HEG1/JAG1	20
CC	GO:0070821	tertiary granule membrane	7/433	73/19717	0.00109823	0.0189336	0.0166469	SLC2A3/LILRB2/TMC6/CD47/RAP2B/CD93/ITGAM	7
CC	GO:0043202	lysosomal lumen	8/433	95/19717	0.00116452	0.0193041	0.0169727	ASAH1/PPT1/GNS/LAMP2/CTSS/HPSE/CTSK/EPDR1	8
CC	GO:0031901	early endosome membrane	10/433	149/19717	0.00170794	0.0272638	0.0239711	SNX6/WLS/STEAP4/MMGT1/STX12/STX7/MTMR2/GPNMB/EHD4/RAB31	10
CC	GO:0101003	ficolin-1-rich granule membrane	6/433	61/19717	0.0021702	0.0334055	0.0293711	NCKAP1L/SLC2A3/LAMP2/LILRB2/CD58/CD93	6
MF	GO:0005201	extracellular matrix structural constituent	15/415	163/17696	7.05346e-06	0.00433625	0.00399391	MXRA5/LAMC1/PXDN/ASPN/LAMB1/SPARC/FGL2/FBLN5/COL5A2/FBN1/COL6A3/HMCN1/COL4A1/THBS1/COL3A1	15
MF	GO:0043394	proteoglycan binding	7/415	36/17696	1.71974e-05	0.00433625	0.00399391	SDCBP/GPNMB/PTPRC/CTSS/HPSE/CTSK/THBS1	7
MF	GO:0050839	cell adhesion molecule binding	28/415	499/17696	2.00752e-05	0.00433625	0.00399391	KLC2/PTPRM/ABI1/MAPRE1/NPTN/FERMT3/LYN/LASP1/LILRB2/ITGAL/GPNMB/EHD4/CXCL12/YWHAB/TIMP2/MSN/YWHAZ/ASAP1/LAMB1/FBLN5/KIF5B/LIMA1/FBN1/HMCN1/SWAP70/ITGAV/THBS1/COL3A1	28
MF	GO:0005178	integrin binding	11/415	132/17696	0.000281989	0.0357948	0.0329689	FERMT3/LYN/GPNMB/CXCL12/TIMP2/LAMB1/FBLN5/FBN1/ITGAV/THBS1/COL3A1	11
MF	GO:0017048	Rho GTPase binding	13/415	177/17696	0.0002851	0.0357948	0.0329689	PARD6A/VAV3/ARHGEF18/ARHGAP17/NCKAP1L/CORO1C/DOCK2/EXOC1/PREX1/KCTD10/DOCK11/CDC42EP3/ARHGEF3	13
MF	GO:0001846	opsonin binding	4/415	15/17696	0.000331434	0.0357948	0.0329689	MEGF10/CD93/ITGAM/ITGAV	4

## Sheet: S3
Supplementary Table 3: The gene sets used for marking each infiltrating cell type
Metagene	Cell.type	Immunity
ADAM28	Activated.B.cell	Adaptive
CD180	Activated.B.cell	Adaptive
CD79B	Activated.B.cell	Adaptive
BLK	Activated.B.cell	Adaptive
CD19	Activated.B.cell	Adaptive
MS4A1	Activated.B.cell	Adaptive
TNFRSF17	Activated.B.cell	Adaptive
IGHM	Activated.B.cell	Adaptive
GNG7	Activated.B.cell	Adaptive
MICAL3	Activated.B.cell	Adaptive
SPIB	Activated.B.cell	Adaptive
HLA-DOB	Activated.B.cell	Adaptive
IGKC	Activated.B.cell	Adaptive
PNOC	Activated.B.cell	Adaptive
FCRL2	Activated.B.cell	Adaptive
BACH2	Activated.B.cell	Adaptive
CR2	Activated.B.cell	Adaptive
TCL1A	Activated.B.cell	Adaptive
AKNA	Activated.B.cell	Adaptive
ARHGAP25	Activated.B.cell	Adaptive
CCL21	Activated.B.cell	Adaptive
CD27	Activated.B.cell	Adaptive
CD38	Activated.B.cell	Adaptive
CLEC17A	Activated.B.cell	Adaptive
CLEC9A	Activated.B.cell	Adaptive
CLECL1	Activated.B.cell	Adaptive
AIM2	Activated.CD4.T.cell	Adaptive
BIRC3	Activated.CD4.T.cell	Adaptive
BRIP1	Activated.CD4.T.cell	Adaptive
CCL20	Activated.CD4.T.cell	Adaptive
CCL4	Activated.CD4.T.cell	Adaptive
CCL5	Activated.CD4.T.cell	Adaptive
CCNB1	Activated.CD4.T.cell	Adaptive
CCR7	Activated.CD4.T.cell	Adaptive
DUSP2	Activated.CD4.T.cell	Adaptive
ESCO2	Activated.CD4.T.cell	Adaptive
ETS1	Activated.CD4.T.cell	Adaptive
EXO1	Activated.CD4.T.cell	Adaptive
EXOC6	Activated.CD4.T.cell	Adaptive
IARS	Activated.CD4.T.cell	Adaptive
ITK	Activated.CD4.T.cell	Adaptive
KIF11	Activated.CD4.T.cell	Adaptive
KNTC1	Activated.CD4.T.cell	Adaptive
NUF2	Activated.CD4.T.cell	Adaptive
PRC1	Activated.CD4.T.cell	Adaptive
PSAT1	Activated.CD4.T.cell	Adaptive
RGS1	Activated.CD4.T.cell	Adaptive
RTKN2	Activated.CD4.T.cell	Adaptive
SAMSN1	Activated.CD4.T.cell	Adaptive
SELL	Activated.CD4.T.cell	Adaptive
TRAT1	Activated.CD4.T.cell	Adaptive
ADRM1	Activated.CD8.T.cell	Adaptive
AHSA1	Activated.CD8.T.cell	Adaptive
C1GALT1C1	Activated.CD8.T.cell	Adaptive
CCT6B	Activated.CD8.T.cell	Adaptive
CD37	Activated.CD8.T.cell	Adaptive
CD3D	Activated.CD8.T.cell	Adaptive
CD3E	Activated.CD8.T.cell	Adaptive
CD3G	Activated.CD8.T.cell	Adaptive
CD69	Activated.CD8.T.cell	Adaptive
CD8A	Activated.CD8.T.cell	Adaptive
CETN3	Activated.CD8.T.cell	Adaptive
CSE1L	Activated.CD8.T.cell	Adaptive
GEMIN6	Activated.CD8.T.cell	Adaptive
GNLY	Activated.CD8.T.cell	Adaptive
GPT2	Activated.CD8.T.cell	Adaptive
GZMA	Activated.CD8.T.cell	Adaptive
GZMH	Activated.CD8.T.cell	Adaptive
GZMK	Activated.CD8.T.cell	Adaptive
IL2RB	Activated.CD8.T.cell	Adaptive
LCK	Activated.CD8.T.cell	Adaptive
MPZL1	Activated.CD8.T.cell	Adaptive
NKG7	Activated.CD8.T.cell	Adaptive
PIK3IP1	Activated.CD8.T.cell	Adaptive
PTRH2	Activated.CD8.T.cell	Adaptive
TIMM13	Activated.CD8.T.cell	Adaptive
ZAP70	Activated.CD8.T.cell	Adaptive
ACP5	Gamma.delta.T.cell	Adaptive
AQP9	Gamma.delta.T.cell	Adaptive
BTN3A2	Gamma.delta.T.cell	Adaptive
C1orf54	Gamma.delta.T.cell	Adaptive
CARD8	Gamma.delta.T.cell	Adaptive
CCL18	Gamma.delta.T.cell	Adaptive
CD209	Gamma.delta.T.cell	Adaptive
CD33	Gamma.delta.T.cell	Adaptive
CD36	Gamma.delta.T.cell	Adaptive
CDK5	Gamma.delta.T.cell	Adaptive
IL10RB	Gamma.delta.T.cell	Adaptive
KLRF1	Gamma.delta.T.cell	Adaptive
LGALS1	Gamma.delta.T.cell	Adaptive
MAPK7	Gamma.delta.T.cell	Adaptive
KLHL7	Gamma.delta.T.cell	Adaptive
KRT80	Gamma.delta.T.cell	Adaptive
LAMC1	Gamma.delta.T.cell	Adaptive
LCORL	Gamma.delta.T.cell	Adaptive
LMNB1	Gamma.delta.T.cell	Adaptive
MEIS3P1	Gamma.delta.T.cell	Adaptive
MPL	Gamma.delta.T.cell	Adaptive
FABP1	Gamma.delta.T.cell	Adaptive
FABP5	Gamma.delta.T.cell	Adaptive
FADD	Gamma.delta.T.cell	Adaptive
MFAP3L	Gamma.delta.T.cell	Adaptive
MINPP1	Gamma.delta.T.cell	Adaptive
RPS24	Gamma.delta.T.cell	Adaptive
RPS7	Gamma.delta.T.cell	Adaptive
RPS9	Gamma.delta.T.cell	Adaptive
DBNL	Gamma.delta.T.cell	Adaptive
CCL13	Gamma.delta.T.cell	Adaptive
CD22	Immature..B.cell	Adaptive
CYBB	Immature..B.cell	Adaptive
FAM129C	Immature..B.cell	Adaptive
FCRL1	Immature..B.cell	Adaptive
FCRL3	Immature..B.cell	Adaptive
FCRL5	Immature..B.cell	Adaptive
FCRLA	Immature..B.cell	Adaptive
HDAC9	Immature..B.cell	Adaptive
HLA-DQA1	Immature..B.cell	Adaptive
HVCN1	Immature..B.cell	Adaptive
KIAA0226	Immature..B.cell	Adaptive
NCF1	Immature..B.cell	Adaptive
NCF1B	Immature..B.cell	Adaptive
P2RY10	Immature..B.cell	Adaptive
SP100	Immature..B.cell	Adaptive
TXNIP	Immature..B.cell	Adaptive
STAP1	Immature..B.cell	Adaptive
TAGAP	Immature..B.cell	Adaptive
ZCCHC2	Immature..B.cell	Adaptive
CCL3L1	Regulatory.T.cell	Adaptive
CD72	Regulatory.T.cell	Adaptive
CLEC5A	Regulatory.T.cell	Adaptive
FOXP3	Regulatory.T.cell	Adaptive
ITGA4	Regulatory.T.cell	Adaptive
L1CAM	Regulatory.T.cell	Adaptive
LIPA	Regulatory.T.cell	Adaptive
LRP1	Regulatory.T.cell	Adaptive
LRRC42	Regulatory.T.cell	Adaptive
MARCO	Regulatory.T.cell	Adaptive
MMP12	Regulatory.T.cell	Adaptive
MNDA	Regulatory.T.cell	Adaptive
MRC1	Regulatory.T.cell	Adaptive
MS4A6A	Regulatory.T.cell	Adaptive
PELO	Regulatory.T.cell	Adaptive
PLEK	Regulatory.T.cell	Adaptive
PRSS23	Regulatory.T.cell	Adaptive
PTGIR	Regulatory.T.cell	Adaptive
ST8SIA4	Regulatory.T.cell	Adaptive
STAB1	Regulatory.T.cell	Adaptive
B3GAT1	T.follicular.helper.cell	Adaptive
CDK5R1	T.follicular.helper.cell	Adaptive
PDCD1	T.follicular.helper.cell	Adaptive
BCL6	T.follicular.helper.cell	Adaptive
CD200	T.follicular.helper.cell	Adaptive
CD83	T.follicular.helper.cell	Adaptive
CD84	T.follicular.helper.cell	Adaptive
FGF2	T.follicular.helper.cell	Adaptive
GPR18	T.follicular.helper.cell	Adaptive
CEBPA	T.follicular.helper.cell	Adaptive
CECR1	T.follicular.helper.cell	Adaptive
CLEC10A	T.follicular.helper.cell	Adaptive
CLEC4A	T.follicular.helper.cell	Adaptive
CSF1R	T.follicular.helper.cell	Adaptive
CTSS	T.follicular.helper.cell	Adaptive
DMN	T.follicular.helper.cell	Adaptive
DPP4	T.follicular.helper.cell	Adaptive
LRRC32	T.follicular.helper.cell	Adaptive
MC5R	T.follicular.helper.cell	Adaptive
MICA	T.follicular.helper.cell	Adaptive
NCAM1	T.follicular.helper.cell	Adaptive
NCR2	T.follicular.helper.cell	Adaptive
NRP1	T.follicular.helper.cell	Adaptive
PDCD1LG2	T.follicular.helper.cell	Adaptive
PDCD6	T.follicular.helper.cell	Adaptive
PRDX1	T.follicular.helper.cell	Adaptive
RAE1	T.follicular.helper.cell	Adaptive
RAET1E	T.follicular.helper.cell	Adaptive
SIGLEC7	T.follicular.helper.cell	Adaptive
SIGLEC9	T.follicular.helper.cell	Adaptive
TYRO3	T.follicular.helper.cell	Adaptive
CHST12	T.follicular.helper.cell	Adaptive
CLIC3	T.follicular.helper.cell	Adaptive
IVNS1ABP	T.follicular.helper.cell	Adaptive
KIR2DL2	T.follicular.helper.cell	Adaptive
LGMN	T.follicular.helper.cell	Adaptive
CD70	Type.1.T.helper.cell	Adaptive
TBX21	Type.1.T.helper.cell	Adaptive
ADAM8	Type.1.T.helper.cell	Adaptive
AHCYL2	Type.1.T.helper.cell	Adaptive
ALCAM	Type.1.T.helper.cell	Adaptive
B3GALNT1	Type.1.T.helper.cell	Adaptive
BBS12	Type.1.T.helper.cell	Adaptive
BST1	Type.1.T.helper.cell	Adaptive
CD151	Type.1.T.helper.cell	Adaptive
CD47	Type.1.T.helper.cell	Adaptive
CD48	Type.1.T.helper.cell	Adaptive
CD52	Type.1.T.helper.cell	Adaptive
CD53	Type.1.T.helper.cell	Adaptive
CD59	Type.1.T.helper.cell	Adaptive
CD6	Type.1.T.helper.cell	Adaptive
CD68	Type.1.T.helper.cell	Adaptive
CD7	Type.1.T.helper.cell	Adaptive
CD96	Type.1.T.helper.cell	Adaptive
CFHR3	Type.1.T.helper.cell	Adaptive
CHRM3	Type.1.T.helper.cell	Adaptive
CLEC7A	Type.1.T.helper.cell	Adaptive
COL23A1	Type.1.T.helper.cell	Adaptive
COL4A4	Type.1.T.helper.cell	Adaptive
COL5A3	Type.1.T.helper.cell	Adaptive
DAB1	Type.1.T.helper.cell	Adaptive
DLEU7	Type.1.T.helper.cell	Adaptive
DOC2B	Type.1.T.helper.cell	Adaptive
EMP1	Type.1.T.helper.cell	Adaptive
F12	Type.1.T.helper.cell	Adaptive
FURIN	Type.1.T.helper.cell	Adaptive
GAB3	Type.1.T.helper.cell	Adaptive
GATM	Type.1.T.helper.cell	Adaptive
GFPT2	Type.1.T.helper.cell	Adaptive
GPR25	Type.1.T.helper.cell	Adaptive
GREM2	Type.1.T.helper.cell	Adaptive
HAVCR1	Type.1.T.helper.cell	Adaptive
HSD11B1	Type.1.T.helper.cell	Adaptive
HUNK	Type.1.T.helper.cell	Adaptive
IGF2	Type.1.T.helper.cell	Adaptive
RCSD1	Type.1.T.helper.cell	Adaptive
RYR1	Type.1.T.helper.cell	Adaptive
SAV1	Type.1.T.helper.cell	Adaptive
SELE	Type.1.T.helper.cell	Adaptive
SELP	Type.1.T.helper.cell	Adaptive
SH3KBP1	Type.1.T.helper.cell	Adaptive
SIT1	Type.1.T.helper.cell	Adaptive
SLC35B3	Type.1.T.helper.cell	Adaptive
SIGLEC10	Type.1.T.helper.cell	Adaptive
SKAP1	Type.1.T.helper.cell	Adaptive
THUMPD2	Type.1.T.helper.cell	Adaptive
TIGIT	Type.1.T.helper.cell	Adaptive
ZEB2	Type.1.T.helper.cell	Adaptive
ENC1	Type.1.T.helper.cell	Adaptive
FAM134B	Type.1.T.helper.cell	Adaptive
FBXO30	Type.1.T.helper.cell	Adaptive
FCGR2C	Type.1.T.helper.cell	Adaptive
STAC	Type.1.T.helper.cell	Adaptive
LTC4S	Type.1.T.helper.cell	Adaptive
MAN1B1	Type.1.T.helper.cell	Adaptive
MDH1	Type.1.T.helper.cell	Adaptive
MMD	Type.1.T.helper.cell	Adaptive
RGS16	Type.1.T.helper.cell	Adaptive
IL12A	Type.1.T.helper.cell	Adaptive
P2RX5	Type.1.T.helper.cell	Adaptive
CD97	Type.1.T.helper.cell	Adaptive
ITGB4	Type.1.T.helper.cell	Adaptive
ICAM3	Type.1.T.helper.cell	Adaptive
METRNL	Type.1.T.helper.cell	Adaptive
TNFRSF1A	Type.1.T.helper.cell	Adaptive
IRF1	Type.1.T.helper.cell	Adaptive
HTR2B	Type.1.T.helper.cell	Adaptive
CALD1	Type.1.T.helper.cell	Adaptive
MOCOS	Type.1.T.helper.cell	Adaptive
TRAF3IP2	Type.1.T.helper.cell	Adaptive
TLR8	Type.1.T.helper.cell	Adaptive
TRAF1	Type.1.T.helper.cell	Adaptive
DUSP14	Type.1.T.helper.cell	Adaptive
IL17A	Type.17.T.helper.cell	Adaptive
IL17RA	Type.17.T.helper.cell	Adaptive
C2CD4A	Type.17.T.helper.cell	Adaptive
C2CD4B	Type.17.T.helper.cell	Adaptive
CA2	Type.17.T.helper.cell	Adaptive
CCDC65	Type.17.T.helper.cell	Adaptive
CEACAM3	Type.17.T.helper.cell	Adaptive
IL17C	Type.17.T.helper.cell	Adaptive
IL17F	Type.17.T.helper.cell	Adaptive
IL17RC	Type.17.T.helper.cell	Adaptive
IL17RE	Type.17.T.helper.cell	Adaptive
IL23A	Type.17.T.helper.cell	Adaptive
ILDR1	Type.17.T.helper.cell	Adaptive
LONRF3	Type.17.T.helper.cell	Adaptive
SH2D6	Type.17.T.helper.cell	Adaptive
TNIP2	Type.17.T.helper.cell	Adaptive
ABCA1	Type.17.T.helper.cell	Adaptive
ABCB1	Type.17.T.helper.cell	Adaptive
ADAMTS12	Type.17.T.helper.cell	Adaptive
ANK1	Type.17.T.helper.cell	Adaptive
ANKRD22	Type.17.T.helper.cell	Adaptive
B3GALT2	Type.17.T.helper.cell	Adaptive
CAMTA1	Type.17.T.helper.cell	Adaptive
CCR9	Type.17.T.helper.cell	Adaptive
CD40	Type.17.T.helper.cell	Adaptive
GPR44	Type.17.T.helper.cell	Adaptive
IFT80	Type.17.T.helper.cell	Adaptive
ASB2	Type.2.T.helper.cell	Adaptive
CSRP2	Type.2.T.helper.cell	Adaptive
DAPK1	Type.2.T.helper.cell	Adaptive
DLC1	Type.2.T.helper.cell	Adaptive
DNAJC12	Type.2.T.helper.cell	Adaptive
DUSP6	Type.2.T.helper.cell	Adaptive
GNAI1	Type.2.T.helper.cell	Adaptive
LAMP3	Type.2.T.helper.cell	Adaptive
NRP2	Type.2.T.helper.cell	Adaptive
OSBPL1A	Type.2.T.helper.cell	Adaptive
PDE4B	Type.2.T.helper.cell	Adaptive
PHLDA1	Type.2.T.helper.cell	Adaptive
PLA2G4A	Type.2.T.helper.cell	Adaptive
RAB27B	Type.2.T.helper.cell	Adaptive
RBMS3	Type.2.T.helper.cell	Adaptive
RNF125	Type.2.T.helper.cell	Adaptive
TMPRSS3	Type.2.T.helper.cell	Adaptive
GATA3	Type.2.T.helper.cell	Adaptive
BIRC5	Type.2.T.helper.cell	Adaptive
CDC25C	Type.2.T.helper.cell	Adaptive
CDC7	Type.2.T.helper.cell	Adaptive
CENPF	Type.2.T.helper.cell	Adaptive
CXCR6	Type.2.T.helper.cell	Adaptive
DHFR	Type.2.T.helper.cell	Adaptive
EVI5	Type.2.T.helper.cell	Adaptive
GSTA4	Type.2.T.helper.cell	Adaptive
HELLS	Type.2.T.helper.cell	Adaptive
IL26	Type.2.T.helper.cell	Adaptive
LAIR2	Type.2.T.helper.cell	Adaptive
ABCD1	Activated.dendritic.cell	Innate
C1QC	Activated.dendritic.cell	Innate
CAPG	Activated.dendritic.cell	Innate
CCL3L3	Activated.dendritic.cell	Innate
CD207	Activated.dendritic.cell	Innate
CD302	Activated.dendritic.cell	Innate
ATP5B	Activated.dendritic.cell	Innate
ATP5L	Activated.dendritic.cell	Innate
ATP6V1A	Activated.dendritic.cell	Innate
BCL2L1	Activated.dendritic.cell	Innate
C1QB	Activated.dendritic.cell	Innate
SNURF	Activated.dendritic.cell	Innate
SPCS3	Activated.dendritic.cell	Innate
CCNA1	Activated.dendritic.cell	Innate
CEACAM8	Activated.dendritic.cell	Innate
NOS2	Activated.dendritic.cell	Innate
SRA1	Activated.dendritic.cell	Innate
TNFRSF6B	Activated.dendritic.cell	Innate
TREM1	Activated.dendritic.cell	Innate
TREML1	Activated.dendritic.cell	Innate
RHOA	Activated.dendritic.cell	Innate
SLC25A37	Activated.dendritic.cell	Innate
TNFSF14	Activated.dendritic.cell	Innate
TREML4	Activated.dendritic.cell	Innate
VNN2	Activated.dendritic.cell	Innate
XPO6	Activated.dendritic.cell	Innate
CLEC4C	Activated.dendritic.cell	Innate
TNFAIP2	Activated.dendritic.cell	Innate
UBD	Activated.dendritic.cell	Innate
ACTR3	Activated.dendritic.cell	Innate
RAB1A	Activated.dendritic.cell	Innate
SLA	Activated.dendritic.cell	Innate
HLA-DQA2	Activated.dendritic.cell	Innate
SIGLEC5	Activated.dendritic.cell	Innate
SLAMF9	Activated.dendritic.cell	Innate
ABAT	CD56bright.natural.killer.cell	Innate
C11orf75	CD56bright.natural.killer.cell	Innate
C5orf15	CD56bright.natural.killer.cell	Innate
CDHR1	CD56bright.natural.killer.cell	Innate
DCAF12	CD56bright.natural.killer.cell	Innate
DYNLL1	CD56bright.natural.killer.cell	Innate
GPR137B	CD56bright.natural.killer.cell	Innate
HCP5	CD56bright.natural.killer.cell	Innate
HDGFRP2	CD56bright.natural.killer.cell	Innate
KRT86	CD56bright.natural.killer.cell	Innate
MLST8	CD56bright.natural.killer.cell	Innate
ELMOD3	CD56bright.natural.killer.cell	Innate
ENTPD5	CD56bright.natural.killer.cell	Innate
FAM119A	CD56bright.natural.killer.cell	Innate
FAM179A	CD56bright.natural.killer.cell	Innate
CLIC2	CD56bright.natural.killer.cell	Innate
COX7A2L	CD56bright.natural.killer.cell	Innate
CREB3L4	CD56bright.natural.killer.cell	Innate
CSF1	CD56bright.natural.killer.cell	Innate
CSNK2A2	CD56bright.natural.killer.cell	Innate
CSTA	CD56bright.natural.killer.cell	Innate
CSTB	CD56bright.natural.killer.cell	Innate
CTPS	CD56bright.natural.killer.cell	Innate
CTSD	CD56bright.natural.killer.cell	Innate
FST	CD56bright.natural.killer.cell	Innate
GATA2	CD56bright.natural.killer.cell	Innate
GMPR	CD56bright.natural.killer.cell	Innate
HDC	CD56bright.natural.killer.cell	Innate
HEY1	CD56bright.natural.killer.cell	Innate
HOXA1	CD56bright.natural.killer.cell	Innate
HS2ST1	CD56bright.natural.killer.cell	Innate
HS3ST1	CD56bright.natural.killer.cell	Innate
BCL11B	CD56bright.natural.killer.cell	Innate
CDH3	CD56bright.natural.killer.cell	Innate
MYL6B	CD56bright.natural.killer.cell	Innate
NAA16	CD56bright.natural.killer.cell	Innate
ClQA	CD56bright.natural.killer.cell	Innate
ClQB	CD56bright.natural.killer.cell	Innate
CYP27B1	CD56bright.natural.killer.cell	Innate
EIF3M	CD56bright.natural.killer.cell	Innate
CYP27A1	CD56dim.natural.killer.cell	Innate
DDX55	CD56dim.natural.killer.cell	Innate
DYRK2	CD56dim.natural.killer.cell	Innate
RPL37A	CD56dim.natural.killer.cell	Innate
NOTCH3	CD56dim.natural.killer.cell	Innate
AKR7A3	CD56dim.natural.killer.cell	Innate
GPRC5C	CD56dim.natural.killer.cell	Innate
GRIN1	CD56dim.natural.killer.cell	Innate
HLA-E	CD56dim.natural.killer.cell	Innate
PORCN	CD56dim.natural.killer.cell	Innate
PSMC4	CD56dim.natural.killer.cell	Innate
UPP1	CD56dim.natural.killer.cell	Innate
IL21R	CD56dim.natural.killer.cell	Innate
KIR2DS1	CD56dim.natural.killer.cell	Innate
KIR2DS2	CD56dim.natural.killer.cell	Innate
KIR2DS5	CD56dim.natural.killer.cell	Innate
GIPR	Eosinophil	Innate
KRT18P50	Eosinophil	Innate
LRMP	Eosinophil	Innate
FOSB	Eosinophil	Innate
RRP12	Eosinophil	Innate
GPR183	Eosinophil	Innate
NR4A3	Eosinophil	Innate
ST3GAL6	Eosinophil	Innate
DEPDC5	Eosinophil	Innate
PDE6C	Eosinophil	Innate
PKD2L2	Eosinophil	Innate
GPR65	Eosinophil	Innate
IL5RA	Eosinophil	Innate
P2RY14	Eosinophil	Innate
DACH1	Eosinophil	Innate
DAPK2	Eosinophil	Innate
EMR3	Eosinophil	Innate
ACADM	Immature.dendritic.cell	Innate
AHCYL1	Immature.dendritic.cell	Innate
ALDH1A2	Immature.dendritic.cell	Innate
ALDH3A2	Immature.dendritic.cell	Innate
ALDH9A1	Immature.dendritic.cell	Innate
ALOX15	Immature.dendritic.cell	Innate
AMT	Immature.dendritic.cell	Innate
ARL1	Immature.dendritic.cell	Innate
ATIC	Immature.dendritic.cell	Innate
ATP5A1	Immature.dendritic.cell	Innate
CAPZA1	Immature.dendritic.cell	Innate
LILRA5	Immature.dendritic.cell	Innate
RDX	Immature.dendritic.cell	Innate
RRAGD	Immature.dendritic.cell	Innate
TACSTD2	Immature.dendritic.cell	Innate
INPP5F	Immature.dendritic.cell	Innate
RAB38	Immature.dendritic.cell	Innate
PLAU	Immature.dendritic.cell	Innate
CSF3R	Immature.dendritic.cell	Innate
SLC18A2	Immature.dendritic.cell	Innate
AMPD2	Immature.dendritic.cell	Innate
CLTB	Immature.dendritic.cell	Innate
C1orf162	Immature.dendritic.cell	Innate
AIF1	Macrophage	Innate
CCL1	Macrophage	Innate
CCL14	Macrophage	Innate
CCL23	Macrophage	Innate
CCL26	Macrophage	Innate
CD300LB	Macrophage	Innate
CNR1	Macrophage	Innate
CNR2	Macrophage	Innate
EIF1	Macrophage	Innate
EIF4A1	Macrophage	Innate
FPR1	Macrophage	Innate
FPR2	Macrophage	Innate
FRAT2	Macrophage	Innate
GPR27	Macrophage	Innate
GPR77	Macrophage	Innate
RNASE2	Macrophage	Innate
MS4A2	Macrophage	Innate
BASP1	Macrophage	Innate
IGSF6	Macrophage	Innate
HK3	Macrophage	Innate
VNN1	Macrophage	Innate
FES	Macrophage	Innate
NPL	Macrophage	Innate
FZD2	Macrophage	Innate
FAM198B	Macrophage	Innate
HNMT	Macrophage	Innate
SLC15A3	Macrophage	Innate
CD4	Macrophage	Innate
TXNDC3	Macrophage	Innate
FRMD4A	Macrophage	Innate
CRYBB1	Macrophage	Innate
HRH1	Macrophage	Innate
WNT5B	Macrophage	Innate
ADAMTS3	Mast.cell	Innate
CPA3	Mast.cell	Innate
CMA1	Mast.cell	Innate
CTSG	Mast.cell	Innate
ARHGAP15	Mast.cell	Innate
CPM	Mast.cell	Innate
FCN1	Mast.cell	Innate
FTL	Mast.cell	Innate
HSPA6	Mast.cell	Innate
ITGA9	Mast.cell	Innate
RNASE3	Mast.cell	Innate
S100A4	Mast.cell	Innate
SIGLEC8	Mast.cell	Innate
SLC6A4	Mast.cell	Innate
PTGS2	Mast.cell	Innate
EGR3	Mast.cell	Innate
PILRA	Mast.cell	Innate
CCR2	MDSC	Innate
CD14	MDSC	Innate
CD2	MDSC	Innate
CD86	MDSC	Innate
CXCR4	MDSC	Innate
FCGR2A	MDSC	Innate
FCGR2B	MDSC	Innate
FCGR3A	MDSC	Innate
FERMT3	MDSC	Innate
GPSM3	MDSC	Innate
IL18BP	MDSC	Innate
IL4R	MDSC	Innate
ITGAL	MDSC	Innate
ITGAM	MDSC	Innate
PARVG	MDSC	Innate
PSAP	MDSC	Innate
PTGER2	MDSC	Innate
PTGES2	MDSC	Innate
S100A8	MDSC	Innate
S100A9	MDSC	Innate
ASGR2	Monocyte	Innate
CFP	Monocyte	Innate
ASGR1	Monocyte	Innate
CD1D	Monocyte	Innate
UPK3A	Monocyte	Innate
ACTG1	Monocyte	Innate
ANXA5	Monocyte	Innate
ATP6V1B2	Monocyte	Innate
CFL1	Monocyte	Innate
DAZAP2	Monocyte	Innate
CTBS	Monocyte	Innate
EMR4P	Monocyte	Innate
HIVEP2	Monocyte	Innate
MARCKSL1	Monocyte	Innate
MBP	Monocyte	Innate
MMP15	Monocyte	Innate
PNPLA6	Monocyte	Innate
TMBIM6	Monocyte	Innate
PQBP1	Monocyte	Innate
TEX264	Monocyte	Innate
IKZF1	Monocyte	Innate
AKT3	Natural.killer.cell	Innate
AXL	Natural.killer.cell	Innate
BST2	Natural.killer.cell	Innate
CDH2	Natural.killer.cell	Innate
CRTAM	Natural.killer.cell	Innate
CSF2RA	Natural.killer.cell	Innate
CTSZ	Natural.killer.cell	Innate
CXCL1	Natural.killer.cell	Innate
CYTH1	Natural.killer.cell	Innate
DAXX	Natural.killer.cell	Innate
DGKH	Natural.killer.cell	Innate
DLL4	Natural.killer.cell	Innate
DPYD	Natural.killer.cell	Innate
ERBB3	Natural.killer.cell	Innate
F11R	Natural.killer.cell	Innate
FAM27A	Natural.killer.cell	Innate
FAM49A	Natural.killer.cell	Innate
FASLG	Natural.killer.cell	Innate
FCGR1A	Natural.killer.cell	Innate
FN1	Natural.killer.cell	Innate
FSTL1	Natural.killer.cell	Innate
FUCA1	Natural.killer.cell	Innate
GBP3	Natural.killer.cell	Innate
GLS2	Natural.killer.cell	Innate
GRB2	Natural.killer.cell	Innate
LST1	Natural.killer.cell	Innate
BCL2	Natural.killer.cell	Innate
CDC5L	Natural.killer.cell	Innate
FGF18	Natural.killer.cell	Innate
FUT5	Natural.killer.cell	Innate
FZR1	Natural.killer.cell	Innate
GAGE2	Natural.killer.cell	Innate
IGFBP5	Natural.killer.cell	Innate
KANK2	Natural.killer.cell	Innate
LDB3	Natural.killer.cell	Innate
BTN2A2	Natural.killer.T.cell	Innate
CD101	Natural.killer.T.cell	Innate
CD109	Natural.killer.T.cell	Innate
CNPY3	Natural.killer.T.cell	Innate
CNPY4	Natural.killer.T.cell	Innate
CREB1	Natural.killer.T.cell	Innate
CRTC2	Natural.killer.T.cell	Innate
CRTC3	Natural.killer.T.cell	Innate
CSF2	Natural.killer.T.cell	Innate
KLRC1	Natural.killer.T.cell	Innate
FUT4	Natural.killer.T.cell	Innate
ICAM2	Natural.killer.T.cell	Innate
IL32	Natural.killer.T.cell	Innate
LAMP2	Natural.killer.T.cell	Innate
LILRB5	Natural.killer.T.cell	Innate
KLRG1	Natural.killer.T.cell	Innate
HSPA4	Natural.killer.T.cell	Innate
HSPB6	Natural.killer.T.cell	Innate
ISM2	Natural.killer.T.cell	Innate
ITIH2	Natural.killer.T.cell	Innate
KDM4C	Natural.killer.T.cell	Innate
KIR2DS4	Natural.killer.T.cell	Innate
KIRREL3	Natural.killer.T.cell	Innate
SDCBP	Natural.killer.T.cell	Innate
NFATC2IP	Natural.killer.T.cell	Innate
MICB	Natural.killer.T.cell	Innate
KIR2DL1	Natural.killer.T.cell	Innate
KIR2DL3	Natural.killer.T.cell	Innate
KIR3DL1	Natural.killer.T.cell	Innate
KIR3DL2	Natural.killer.T.cell	Innate
NCR1	Natural.killer.T.cell	Innate
FOSL1	Natural.killer.T.cell	Innate
TSLP	Natural.killer.T.cell	Innate
SLC7A7	Natural.killer.T.cell	Innate
SPP1	Natural.killer.T.cell	Innate
TREM2	Natural.killer.T.cell	Innate
UBASH3A	Natural.killer.T.cell	Innate
YBX2	Natural.killer.T.cell	Innate
CCDC88A	Natural.killer.T.cell	Innate
CLEC1A	Natural.killer.T.cell	Innate
THBD	Natural.killer.T.cell	Innate
PDPN	Natural.killer.T.cell	Innate
VCAM1	Natural.killer.T.cell	Innate
EMR1	Natural.killer.T.cell	Innate
CREB5	Neutrophil	Innate
CDA	Neutrophil	Innate
CHST15	Neutrophil	Innate
S100A12	Neutrophil	Innate
APOBEC3A	Neutrophil	Innate
CASP5	Neutrophil	Innate
MMP25	Neutrophil	Innate
HAL	Neutrophil	Innate
C1orf183	Neutrophil	Innate
FFAR2	Neutrophil	Innate
MAK	Neutrophil	Innate
CXCR1	Neutrophil	Innate
STEAP4	Neutrophil	Innate
MGAM	Neutrophil	Innate
BTNL8	Neutrophil	Innate
CXCR2	Neutrophil	Innate
TNFRSF10C	Neutrophil	Innate
VNN3	Neutrophil	Innate
CBX6	Plasmacytoid.dendritic.cell	Innate
DAB2	Plasmacytoid.dendritic.cell	Innate
DDX17	Plasmacytoid.dendritic.cell	Innate
HIGD1A	Plasmacytoid.dendritic.cell	Innate
IDH3A	Plasmacytoid.dendritic.cell	Innate
IL3RA	Plasmacytoid.dendritic.cell	Innate
MAGED1	Plasmacytoid.dendritic.cell	Innate
NUCB2	Plasmacytoid.dendritic.cell	Innate
OFD1	Plasmacytoid.dendritic.cell	Innate
OGT	Plasmacytoid.dendritic.cell	Innate
PDIA4	Plasmacytoid.dendritic.cell	Innate
SERTAD2	Plasmacytoid.dendritic.cell	Innate
SIRPA	Plasmacytoid.dendritic.cell	Innate
TMED2	Plasmacytoid.dendritic.cell	Innate
ENG	Plasmacytoid.dendritic.cell	Innate
FCAR	Plasmacytoid.dendritic.cell	Innate
IGF1	Plasmacytoid.dendritic.cell	Innate
ITGA2B	Plasmacytoid.dendritic.cell	Innate
GABARAP	Plasmacytoid.dendritic.cell	Innate
GPX1	Plasmacytoid.dendritic.cell	Innate
KRT23	Plasmacytoid.dendritic.cell	Innate
PROK2	Plasmacytoid.dendritic.cell	Innate
RALB	Plasmacytoid.dendritic.cell	Innate
RETNLB	Plasmacytoid.dendritic.cell	Innate
RNF141	Plasmacytoid.dendritic.cell	Innate
SEC14L1	Plasmacytoid.dendritic.cell	Innate
SEPX1	Plasmacytoid.dendritic.cell	Innate
EMP3	Plasmacytoid.dendritic.cell	Innate
CD300LF	Plasmacytoid.dendritic.cell	Innate
ABTB1	Plasmacytoid.dendritic.cell	Innate
KLHL21	Plasmacytoid.dendritic.cell	Innate
PHRF1	Plasmacytoid.dendritic.cell	Innate

## Sheet: S4
Supplementary Table 4: The results of estimating relative abundance of infiltrating immune cells in 124 chronic HBV infected patients
id	Activated.B.cell	Activated.CD4.T.cell	Activated.CD8.T.cell	Activated.dendritic.cell	CD56bright.natural.killer.cell	CD56dim.natural.killer.cell	Eosinophil	Gamma.delta.T.cell	Immature..B.cell	Immature.dendritic.cell	MDSC	Macrophage	Mast.cell	Monocyte	Natural.killer.T.cell	Natural.killer.cell	Neutrophil	Plasmacytoid.dendritic.cell	Regulatory.T.cell	T.follicular.helper.cell	Type.1.T.helper.cell	Type.17.T.helper.cell	Type.2.T.helper.cell
GSM2226280	0.20065	0.344472	0.67827	0.66115	0.698674	0.567912	0.126746	0.815641	0.141577	0.739669	0.797534	0.305675	0.385087	0.935017	0.511339	0.621523	0.159702	0.683528	0.548927	0.536362	0.492132	0.363932	0.389033
GSM2226281	0.369911	0.265693	0.777308	0.69363	0.64735	0.605434	0.0803755	0.770844	0.185755	0.708176	0.874193	0.359485	0.285824	0.968937	0.497175	0.646811	0.245802	0.67406	0.587162	0.565987	0.524374	0.363132	0.306447
GSM2226282	0.225	0.137116	0.723354	0.650462	0.619003	0.627785	0.0583163	0.775178	0.231153	0.698212	0.811997	0.395341	0.220055	0.944477	0.465322	0.638248	0.229164	0.663272	0.50683	0.539986	0.488935	0.373162	0.234627
GSM2226283	0.167088	0.164746	0.626303	0.64749	0.619813	0.59115	0.0545333	0.735275	0.119054	0.708565	0.732446	0.297707	0.222924	0.9539	0.512586	0.626867	0.238885	0.670097	0.500584	0.524946	0.453339	0.375487	0.302132
GSM2226284	0.13899	0.189062	0.700663	0.659324	0.64966	0.57264	0.0599544	0.750908	0.172194	0.708164	0.780109	0.339424	0.230861	0.93329	0.513987	0.610746	0.22339	0.662678	0.52785	0.524867	0.454415	0.385757	0.329745
GSM2226285	0.243139	0.215942	0.712871	0.644898	0.626646	0.609732	0.124005	0.791531	0.125115	0.706652	0.725368	0.315509	0.204588	0.934921	0.474341	0.609756	0.168391	0.690531	0.565865	0.519301	0.45368	0.305826	0.323086
GSM2226286	0.175587	0.195438	0.726575	0.632888	0.655057	0.627206	0.082781	0.767713	0.20575	0.692475	0.76387	0.3354	0.234421	0.937195	0.470682	0.603775	0.227665	0.638155	0.498981	0.51281	0.46744	0.34395	0.327114
GSM2226287	0.244537	0.256653	0.756055	0.647482	0.662914	0.582023	0.127904	0.792774	0.211576	0.708796	0.783809	0.373306	0.252858	0.939192	0.505405	0.593463	0.206828	0.651703	0.53114	0.561101	0.498005	0.35894	0.353409
GSM2226288	0.286689	0.286344	0.781384	0.652977	0.675812	0.621097	0.0624965	0.799294	0.250698	0.699402	0.825212	0.346813	0.265818	0.934971	0.522924	0.607925	0.223232	0.651186	0.57101	0.56446	0.49676	0.348721	0.348022
GSM2226289	0.136596	0.173372	0.673339	0.631697	0.642124	0.588115	0.0895968	0.768301	0.0874412	0.692807	0.732297	0.322471	0.236448	0.948251	0.476103	0.6088	0.227662	0.635171	0.511294	0.51741	0.459474	0.342408	0.314606
GSM2226290	0.297202	0.26912	0.752332	0.632813	0.667658	0.626482	0.0946184	0.792582	0.239149	0.714404	0.773018	0.348136	0.271539	0.938252	0.507359	0.612377	0.170424	0.654559	0.539678	0.53956	0.479517	0.352222	0.359636
GSM2226291	0.10033	0.157272	0.686781	0.65014	0.640053	0.610753	0.063856	0.741014	0.182933	0.706515	0.73505	0.316051	0.21159	0.917017	0.516385	0.596053	0.207263	0.609852	0.510188	0.507837	0.472724	0.352052	0.313956
GSM2226292	0.395745	0.567688	0.91895	0.665125	0.733056	0.648839	0.150193	0.880771	0.346353	0.758585	0.947785	0.389669	0.405073	0.944957	0.560322	0.658772	0.343412	0.721826	0.668871	0.60504	0.561197	0.427555	0.426849
GSM2226293	0.33071	0.344829	0.771777	0.657656	0.675434	0.608793	0.0711435	0.85851	0.158531	0.712621	0.865246	0.367405	0.305127	0.953197	0.541777	0.623789	0.211234	0.667363	0.602501	0.586253	0.518391	0.343688	0.350276
GSM2226294	0.247396	0.306169	0.741462	0.694165	0.698316	0.582515	0.146241	0.849449	0.247188	0.717343	0.861601	0.363579	0.338885	0.939107	0.550633	0.606322	0.277401	0.672208	0.606951	0.573931	0.512055	0.340022	0.346676
GSM2226295	0.200804	0.314329	0.702255	0.677104	0.652446	0.605096	0.0681481	0.812704	0.203118	0.709873	0.803909	0.330652	0.336802	0.942699	0.515403	0.601766	0.223125	0.681278	0.556698	0.550218	0.490609	0.341299	0.381276
GSM2226296	0.508548	0.579111	0.920945	0.700356	0.6963	0.627495	0.149821	0.888604	0.35941	0.768762	1	0.44677	0.518207	0.978165	0.58154	0.65544	0.232105	0.723716	0.697869	0.651477	0.565429	0.383066	0.439497
GSM2226297	0.185574	0.287363	0.712652	0.653624	0.674389	0.563892	0.073232	0.807584	0.22033	0.692254	0.802557	0.38263	0.262531	0.948403	0.492751	0.582023	0.236905	0.652359	0.554991	0.564792	0.499871	0.326326	0.358795
GSM2226298	0.199798	0.229291	0.70869	0.632407	0.681587	0.59052	0.0860789	0.808261	0.140478	0.699521	0.759158	0.366149	0.238773	0.947979	0.484131	0.626682	0.23626	0.650277	0.540671	0.522616	0.482369	0.363772	0.337599
GSM2226299	0.313688	0.526143	0.866924	0.701507	0.683084	0.621435	0.144962	0.873605	0.296482	0.766615	0.966986	0.383367	0.419285	0.945491	0.552789	0.630084	0.293283	0.754238	0.667602	0.609968	0.537692	0.355891	0.471727
GSM2226300	0.387899	0.435641	0.902256	0.696156	0.70685	0.617194	0.149417	0.848567	0.204278	0.751968	0.934776	0.37147	0.359666	0.966335	0.531371	0.674874	0.272443	0.721497	0.627087	0.58678	0.545683	0.361853	0.388381
GSM2226301	0.500315	0.577312	0.875164	0.704705	0.669521	0.617311	0.139135	0.857834	0.3516	0.734416	0.96156	0.37957	0.407683	0.933868	0.566698	0.640636	0.272574	0.728988	0.670904	0.618858	0.556534	0.378502	0.444559
GSM2226302	0.518774	0.525282	0.887405	0.707739	0.705657	0.609142	0.169232	0.892782	0.318727	0.739593	0.979068	0.396523	0.416227	0.966419	0.571789	0.661203	0.283824	0.723744	0.673415	0.622548	0.556452	0.38781	0.394143
GSM2226303	0.279255	0.271514	0.760702	0.637388	0.671533	0.583467	0.162541	0.809395	0.226395	0.707451	0.779468	0.37299	0.237347	0.954874	0.475624	0.619416	0.225128	0.668763	0.565601	0.567169	0.472982	0.340937	0.373353
GSM2226304	0.0636399	0.0548757	0.578317	0.629608	0.641004	0.580282	0.0331279	0.714391	0.11986	0.696332	0.649086	0.345777	0.200829	0.92823	0.457427	0.631503	0.204476	0.64334	0.470727	0.474004	0.433195	0.354356	0.26452
GSM2226305	0.264848	0.499724	0.788051	0.635753	0.683294	0.576829	0.0455134	0.838601	0.186818	0.723091	0.837183	0.329237	0.256683	0.928046	0.501434	0.622482	0.166873	0.69261	0.575866	0.559772	0.51409	0.343701	0.429312
GSM2226306	0.410774	0.491273	0.837256	0.723951	0.675327	0.6156	0.115174	0.838643	0.221263	0.755683	0.937947	0.364941	0.371751	0.966815	0.521843	0.637756	0.238846	0.744055	0.651844	0.575021	0.515575	0.379536	0.404603
GSM2226307	0.460485	0.472876	0.856994	0.673603	0.652553	0.620257	0.142525	0.833023	0.329816	0.713197	0.917153	0.304188	0.345969	0.933309	0.537481	0.624894	0.2461	0.748024	0.633483	0.57289	0.530303	0.380302	0.451871
GSM2226308	0.252074	0.302659	0.787807	0.68983	0.683876	0.592842	0.10767	0.843832	0.242601	0.744924	0.847515	0.369044	0.307982	0.949546	0.517742	0.616608	0.197882	0.694434	0.576102	0.579265	0.501739	0.328224	0.329521
GSM2226309	0.167001	0.175539	0.673603	0.687381	0.634174	0.616397	0.0775562	0.766395	0.179824	0.705956	0.780509	0.331861	0.275022	0.980045	0.486006	0.653905	0.240945	0.666298	0.563249	0.520137	0.475	0.362395	0.298814
GSM2226310	0.140547	0.172944	0.701294	0.619527	0.655851	0.602256	0.0423733	0.759455	0.0917864	0.713671	0.774303	0.345	0.282231	0.918866	0.480644	0.629584	0.235358	0.649323	0.567028	0.524951	0.475498	0.35616	0.299578
GSM2226311	0.424893	0.587038	0.903472	0.713254	0.678712	0.617607	0.172259	0.882059	0.302516	0.742263	0.98122	0.424734	0.37917	0.965309	0.576739	0.632014	0.251809	0.74407	0.701155	0.644553	0.579704	0.381333	0.460516
GSM2226312	0.203127	0.254945	0.675805	0.670959	0.678294	0.593418	0.0787496	0.800612	0.156381	0.705783	0.749442	0.318506	0.243612	0.929745	0.49656	0.600656	0.210841	0.67443	0.556824	0.530018	0.487355	0.345911	0.323119
GSM2226313	0.126937	0.151944	0.630318	0.655809	0.653747	0.600025	0.0607625	0.757639	0.0878143	0.695957	0.748665	0.32019	0.214793	0.935611	0.494405	0.56196	0.220501	0.638395	0.518465	0.54772	0.467816	0.343484	0.304366
GSM2226314	0.107945	0.261081	0.734496	0.631169	0.655487	0.609187	0.079749	0.7881	0.110161	0.698985	0.753036	0.311518	0.229814	0.920189	0.478624	0.586154	0.200225	0.635544	0.548838	0.536188	0.475575	0.327149	0.326272
GSM2226315	0.20359	0.253642	0.705725	0.66764	0.676227	0.572882	0.0550473	0.788084	0.240738	0.706112	0.80361	0.376986	0.262625	0.959538	0.518564	0.646616	0.250152	0.655707	0.580296	0.558867	0.499297	0.402057	0.344632
GSM2226316	0.521502	0.52278	0.884932	0.687575	0.705443	0.619183	0.127213	0.871238	0.29845	0.737224	0.956226	0.38223	0.386534	0.941041	0.564015	0.641696	0.290237	0.739478	0.649517	0.628751	0.545821	0.35234	0.442866
GSM2226317	0.121548	0.082768	0.61595	0.606259	0.646748	0.592847	0.0813613	0.697719	0.0253928	0.686208	0.622065	0.308899	0.157863	0.916502	0.457396	0.585173	0.221804	0.610991	0.46481	0.467623	0.452351	0.350101	0.267758
GSM2226318	0.281331	0.39446	0.774008	0.669194	0.644468	0.57502	0.112189	0.833163	0.307518	0.727209	0.893303	0.398828	0.322116	0.946576	0.549344	0.612776	0.18947	0.712834	0.652672	0.600005	0.524449	0.36543	0.35586
GSM2226319	0.14175	0.159137	0.595824	0.624594	0.622187	0.556906	0.0459209	0.736158	0.13421	0.692505	0.675996	0.340446	0.153372	0.941973	0.461138	0.592919	0.162916	0.648077	0.511196	0.482534	0.438134	0.339789	0.293361
GSM2226320	0.1189	0.219818	0.747632	0.643131	0.666661	0.56376	0.0607152	0.767748	0.249697	0.697907	0.731725	0.344694	0.256977	0.932331	0.507515	0.613108	0.223388	0.672178	0.556439	0.545577	0.478582	0.362529	0.343411
GSM2226321	0.418196	0.538946	0.848789	0.692456	0.675285	0.610467	0.146645	0.86359	0.326055	0.732089	0.897541	0.353705	0.364893	0.937724	0.55185	0.633027	0.238369	0.759467	0.636538	0.603842	0.531144	0.347453	0.420326
GSM2226322	0.282001	0.314144	0.79417	0.655064	0.660739	0.578504	0.132684	0.806918	0.185722	0.721251	0.824095	0.341404	0.250085	0.936835	0.502368	0.62493	0.192787	0.684632	0.591907	0.570545	0.504723	0.348824	0.383186
GSM2226323	0.152361	0.209946	0.73548	0.659157	0.629206	0.597524	0.068418	0.7972	0.199855	0.697145	0.755247	0.328597	0.221666	0.949278	0.473826	0.589336	0.185472	0.672361	0.53016	0.541253	0.466627	0.342278	0.335323
GSM2226324	0.275352	0.528923	0.841319	0.702519	0.685665	0.590676	0.0784219	0.896585	0.333991	0.762353	0.952996	0.428769	0.36081	0.951177	0.57525	0.614321	0.206759	0.72143	0.672904	0.631626	0.549544	0.361217	0.433626
GSM2226325	0.169988	0.222978	0.675167	0.638669	0.66265	0.558119	0.126776	0.813557	0.126752	0.702754	0.745807	0.31725	0.214953	0.93407	0.504925	0.611844	0.202567	0.671487	0.501422	0.524265	0.474631	0.322017	0.356442
GSM2226326	0.185034	0.250598	0.649299	0.656831	0.662212	0.568273	0.0904033	0.77663	0.201352	0.718167	0.750295	0.330214	0.319531	0.929653	0.506804	0.635331	0.216672	0.682717	0.529462	0.548625	0.48345	0.341961	0.35325
GSM2226327	0.114848	0.154791	0.616482	0.631597	0.658401	0.567442	0.0582501	0.746576	0.211713	0.693229	0.698806	0.299861	0.187015	0.934165	0.469193	0.591791	0.216797	0.667104	0.48757	0.522709	0.459902	0.325471	0.332156
GSM2226328	0.149941	0.234459	0.719813	0.651941	0.655793	0.553233	0.125577	0.796962	0.192545	0.699024	0.769536	0.308758	0.224201	0.939652	0.480199	0.602407	0.214792	0.641381	0.549194	0.531187	0.47097	0.327316	0.313951
GSM2226329	0.377797	0.578938	0.885856	0.689787	0.670566	0.60132	0.133445	0.859604	0.333516	0.730888	0.932195	0.387435	0.366881	0.955303	0.561389	0.634668	0.213229	0.718006	0.653137	0.61199	0.536781	0.372894	0.458194
GSM2226330	0.247645	0.440018	0.756405	0.653787	0.65314	0.576143	0.137456	0.845713	0.261481	0.706799	0.836543	0.355598	0.337371	0.939585	0.508832	0.619641	0.172401	0.671605	0.617162	0.571101	0.500703	0.342891	0.399475
GSM2226331	0.327142	0.356009	0.776557	0.672227	0.658119	0.597282	0.111771	0.808691	0.29061	0.705356	0.823785	0.34382	0.27601	0.944089	0.514001	0.605415	0.190216	0.697623	0.604899	0.587292	0.512481	0.336916	0.36877
GSM2226332	0.30099	0.512464	0.759554	0.707126	0.669877	0.606582	0.0609686	0.86023	0.170246	0.746646	0.883634	0.336129	0.350393	0.932518	0.543639	0.64307	0.199627	0.727844	0.635258	0.57326	0.506713	0.370776	0.437808
GSM2226333	0.0931934	0.207889	0.615032	0.646379	0.664477	0.550545	0.0158414	0.760861	0.165619	0.698706	0.728241	0.314106	0.291551	0.924288	0.489866	0.604814	0.192436	0.670286	0.492511	0.496421	0.464876	0.352551	0.349266
GSM2226334	0.0899366	0.19279	0.564513	0.666833	0.632499	0.574333	0.0347298	0.771986	0.182396	0.693151	0.664688	0.276933	0.21423	0.935302	0.473552	0.592998	0.212596	0.716056	0.498119	0.478665	0.452774	0.348322	0.330988
GSM2226335	0.304716	0.414216	0.834346	0.673727	0.686109	0.592008	0.152645	0.822197	0.302071	0.712837	0.879394	0.385082	0.304216	0.919961	0.533511	0.640457	0.169888	0.68758	0.615666	0.582994	0.530193	0.360273	0.372101
GSM2226336	0.307027	0.316932	0.688329	0.678768	0.651298	0.598332	0.134754	0.821245	0.248303	0.715651	0.813845	0.353932	0.290206	0.947536	0.503359	0.637316	0.219555	0.686343	0.57771	0.559145	0.489967	0.36374	0.344838
GSM2226337	0.23509	0.269867	0.804224	0.665661	0.667983	0.605944	0.0297614	0.801376	0.16718	0.709846	0.829014	0.354716	0.329107	0.943679	0.523439	0.617556	0.2285	0.678054	0.581128	0.546152	0.502049	0.35455	0.336028
GSM2226338	0.164045	0.197822	0.63756	0.629836	0.658837	0.587354	0.0790104	0.709701	0.147374	0.708114	0.748468	0.321212	0.205931	0.926404	0.476649	0.635751	0.151219	0.632278	0.529495	0.505768	0.457684	0.354354	0.299515
GSM2226339	0.205561	0.22669	0.692637	0.654471	0.634977	0.611938	0.0830183	0.789535	0.17797	0.695702	0.791035	0.312891	0.243168	0.944782	0.507805	0.593139	0.220832	0.685745	0.578335	0.551794	0.447999	0.354531	0.304218
GSM2226340	0.425413	0.506498	0.818203	0.669643	0.67158	0.5996	0.157421	0.87814	0.341145	0.725209	0.925647	0.385156	0.405327	0.955671	0.563948	0.633707	0.210201	0.693406	0.649611	0.615297	0.533406	0.37126	0.413171
GSM2226341	0.136097	0.107095	0.608161	0.648452	0.616111	0.61639	0.0440621	0.718966	0.116433	0.689295	0.687104	0.316221	0.185063	0.940249	0.455276	0.5935	0.257497	0.648375	0.524473	0.488622	0.438641	0.361996	0.299227
GSM2226342	0.203009	0.219007	0.656928	0.651785	0.644003	0.639899	0.0908232	0.783618	0.148564	0.706078	0.733717	0.343849	0.272756	0.947333	0.464614	0.581432	0.2443	0.645155	0.560166	0.516332	0.467651	0.367213	0.33556
GSM2226343	0.294966	0.339909	0.817901	0.632914	0.670253	0.595084	0.157736	0.830128	0.204029	0.687538	0.794913	0.367567	0.242309	0.950417	0.493738	0.5908	0.238558	0.64949	0.57695	0.554824	0.502365	0.317512	0.418845
GSM2226344	0.192363	0.170095	0.659362	0.628815	0.645094	0.615189	0.0927778	0.777588	0.0933503	0.700268	0.704041	0.321193	0.19007	0.951887	0.478977	0.596052	0.217156	0.663202	0.522735	0.516892	0.450853	0.333722	0.342606
GSM2226345	0.367	0.468085	0.808474	0.643935	0.671509	0.604684	0.118511	0.829278	0.25085	0.710387	0.824741	0.327891	0.300874	0.924923	0.519961	0.634087	0.187896	0.684618	0.584685	0.549869	0.493618	0.340837	0.409286
GSM2226346	0.235419	0.34694	0.841132	0.650461	0.685118	0.603807	0.0899028	0.818819	0.169717	0.705678	0.826382	0.357021	0.231688	0.937971	0.534749	0.611075	0.210668	0.644398	0.583444	0.532244	0.489183	0.353669	0.352527
GSM2226347	0.376434	0.619741	0.893422	0.688891	0.678836	0.606788	0.14933	0.876224	0.299843	0.757614	0.944239	0.401461	0.374729	0.942272	0.569475	0.636548	0.251221	0.740159	0.685569	0.617334	0.548977	0.399746	0.474761
GSM2226348	0.137341	0.199588	0.721525	0.651854	0.669292	0.608263	0.0940608	0.768843	0.184453	0.718527	0.758908	0.338338	0.213994	0.963726	0.489479	0.586371	0.211553	0.652916	0.513629	0.513518	0.476906	0.351898	0.301188
GSM2226349	0.228078	0.183814	0.677657	0.647832	0.645192	0.589768	0.0598039	0.779511	0.207803	0.71885	0.761883	0.335498	0.221355	0.939985	0.492757	0.633131	0.175581	0.653127	0.518163	0.524306	0.4781	0.360026	0.295505
GSM2226350	0.189926	0.219552	0.731809	0.641941	0.630054	0.597623	0.0831339	0.788233	0.104942	0.713736	0.793442	0.338561	0.295807	0.958139	0.485196	0.598823	0.243521	0.677574	0.555105	0.5427	0.476306	0.357935	0.325237
GSM2226351	0.228815	0.329898	0.758388	0.646916	0.663328	0.555294	0.126245	0.831252	0.163759	0.717581	0.803771	0.382264	0.291	0.920354	0.514636	0.632415	0.22204	0.695005	0.584885	0.576181	0.519358	0.367311	0.36856
GSM2226352	0.211866	0.272405	0.782513	0.64941	0.635439	0.630714	0.0838565	0.783268	0.238793	0.707433	0.795546	0.355786	0.231475	0.941518	0.492404	0.618451	0.252683	0.662239	0.552057	0.532768	0.480613	0.34135	0.346847
GSM2226353	0.276519	0.357339	0.768438	0.658598	0.664144	0.592143	0.108645	0.819757	0.172647	0.731419	0.827245	0.350192	0.29026	0.940339	0.53195	0.628906	0.266059	0.714619	0.591169	0.555669	0.497453	0.379961	0.38753
GSM2226354	0.416924	0.580797	0.908122	0.700947	0.683212	0.621633	0.112651	0.842313	0.229278	0.731535	0.924615	0.379807	0.347332	0.943984	0.556755	0.63355	0.185936	0.739473	0.663367	0.616259	0.548806	0.362021	0.441844
GSM2226355	0.159203	0.175677	0.684033	0.663443	0.642948	0.615843	0.0537873	0.72269	0.127123	0.713247	0.748998	0.361433	0.289367	0.980493	0.488182	0.653255	0.310103	0.649267	0.533091	0.491756	0.478809	0.384684	0.252068
GSM2226356	0.216414	0.248685	0.82261	0.697698	0.639909	0.613033	0.0255466	0.805318	0.187492	0.722465	0.818384	0.392576	0.299142	0.97342	0.483821	0.65896	0.298932	0.661657	0.623909	0.55764	0.493634	0.350369	0.285972
GSM2226357	0.147438	0.0791285	0.493632	0.652842	0.574841	0.642267	0.0375412	0.722192	0.143302	0.692491	0.630391	0.333482	0.218538	0.967163	0.416097	0.661714	0.213817	0.643163	0.496072	0.494441	0.428951	0.361866	0.262647
GSM2226358	0.114995	0.15329	0.646566	0.648003	0.639845	0.626925	0.0145074	0.743763	0.146005	0.707501	0.714972	0.329835	0.271019	0.986553	0.460539	0.647806	0.221903	0.656099	0.545759	0.513448	0.445399	0.349653	0.269329
GSM2226359	0.226999	0.283572	0.727186	0.631606	0.636957	0.586359	0.0710363	0.813786	0.153167	0.683068	0.740572	0.306377	0.229413	0.922044	0.490623	0.600218	0.17882	0.656948	0.520553	0.514565	0.478787	0.335016	0.326458
GSM2226360	0.358018	0.455892	0.87919	0.67029	0.687975	0.606831	0.103441	0.875265	0.262458	0.745836	0.893911	0.422288	0.406339	0.910428	0.542745	0.599365	0.240224	0.639562	0.621464	0.608422	0.504142	0.394839	0.424379
GSM2226361	0.271764	0.321095	0.789696	0.644768	0.656375	0.576041	0.113249	0.810551	0.250912	0.720122	0.823289	0.350465	0.303451	0.932443	0.507569	0.631388	0.233483	0.676804	0.581814	0.565289	0.495209	0.359825	0.37284
GSM2226362	0.199407	0.406963	0.746787	0.687207	0.660362	0.613746	0.0544809	0.838377	0.251944	0.738142	0.82986	0.330839	0.342776	0.945828	0.519257	0.601146	0.196354	0.733618	0.558359	0.548203	0.488252	0.309006	0.410215
GSM2226363	0.135016	0.158594	0.747199	0.625646	0.69288	0.615441	0.107034	0.78964	0.0686436	0.688281	0.706866	0.392809	0.211443	0.931292	0.487402	0.552657	0.240122	0.611695	0.529014	0.506563	0.461435	0.326406	0.309815
GSM2226364	0.309146	0.482776	0.827995	0.661617	0.671812	0.610979	0.123234	0.84085	0.249379	0.730528	0.8971	0.391368	0.298538	0.943939	0.543763	0.624873	0.204964	0.690847	0.658959	0.587527	0.526009	0.369523	0.391481
GSM2226365	0.453992	0.401171	0.855245	0.711672	0.679835	0.645258	0.152862	0.856221	0.301864	0.741443	0.94179	0.392209	0.424034	0.972314	0.570726	0.651018	0.250046	0.728806	0.638034	0.616374	0.551982	0.343639	0.404477
GSM2226366	0.172535	0.203863	0.69525	0.653392	0.65823	0.606094	0.0670071	0.785743	0.092135	0.691747	0.7388	0.329407	0.20305	0.957213	0.494728	0.611309	0.213543	0.647794	0.541863	0.526281	0.465309	0.347428	0.312248
GSM2226367	0.279991	0.397549	0.775833	0.646961	0.675442	0.59213	0.104488	0.834166	0.192008	0.717104	0.83142	0.383865	0.253848	0.94429	0.50502	0.625543	0.207178	0.683845	0.594835	0.589396	0.521052	0.331412	0.402283
GSM2226368	0.1793	0.245213	0.706508	0.65262	0.645343	0.624997	0.0908945	0.793543	0.212849	0.717422	0.764894	0.364388	0.245449	0.921529	0.48738	0.618237	0.191298	0.657908	0.549651	0.539219	0.478544	0.369282	0.323394
GSM2226369	0.202099	0.198678	0.685138	0.634635	0.679022	0.572784	0.0420566	0.752155	0.116422	0.700397	0.72264	0.358445	0.206707	0.92765	0.469595	0.627866	0.230173	0.652963	0.533134	0.516789	0.471458	0.349361	0.333144
GSM2226370	0.203615	0.203641	0.697515	0.642382	0.625453	0.573197	0.102983	0.77813	0.188776	0.700665	0.747265	0.330891	0.229135	0.929166	0.47674	0.608199	0.212293	0.691747	0.55796	0.544003	0.470634	0.326146	0.352386
GSM2226371	0.169395	0.165929	0.617519	0.631679	0.650319	0.552429	0.0937209	0.780837	0.132239	0.695555	0.702705	0.308387	0.226952	0.928852	0.486814	0.610475	0.238846	0.65018	0.489064	0.530453	0.497067	0.343135	0.332004
GSM2226372	0.158587	0.200066	0.636257	0.663749	0.648995	0.585312	0.0759465	0.780282	0.181232	0.711389	0.734091	0.323453	0.247591	0.943458	0.509473	0.58688	0.225799	0.654219	0.538544	0.503449	0.454297	0.354782	0.312111
GSM2226373	0.37162	0.437515	0.828908	0.684767	0.680642	0.606374	0.142539	0.835068	0.238948	0.726329	0.914598	0.374698	0.321962	0.964285	0.556651	0.639467	0.239646	0.675825	0.645984	0.595264	0.536481	0.372394	0.419502
GSM2226374	0.166544	0.189041	0.617958	0.642869	0.639425	0.564569	0.0597823	0.747364	0.180714	0.72399	0.731267	0.304776	0.223262	0.931183	0.493616	0.615142	0.198592	0.66802	0.498235	0.517317	0.456552	0.367827	0.281487
GSM2226375	0.184111	0.226848	0.751215	0.653068	0.655844	0.609506	0.090611	0.762623	0.216599	0.715046	0.805717	0.344841	0.251685	0.967322	0.49246	0.614015	0.29684	0.642428	0.547701	0.533317	0.479294	0.339014	0.330365
GSM2226376	0.112426	0.177476	0.664536	0.633947	0.6193	0.605017	0.10633	0.730702	0.122464	0.693365	0.728899	0.324061	0.232979	0.933204	0.474353	0.617466	0.233704	0.626445	0.535759	0.527677	0.475092	0.327371	0.303196
GSM2226377	0.108314	0.278191	0.701384	0.676889	0.650995	0.611797	0.051526	0.840833	0.208067	0.69552	0.827953	0.33212	0.304817	0.933611	0.512456	0.587875	0.237458	0.68007	0.583217	0.544286	0.51472	0.342719	0.339863
GSM2226378	0.347314	0.535465	0.872446	0.71122	0.666166	0.620544	0.111382	0.843227	0.356008	0.750937	0.917809	0.414888	0.361504	0.951581	0.554269	0.646188	0.154745	0.734216	0.666555	0.635805	0.554659	0.383682	0.446702
GSM2226379	0.0670757	0.13795	0.62682	0.649119	0.641115	0.569632	0.0249214	0.724834	0.0957938	0.696224	0.687258	0.334143	0.225241	0.940645	0.458847	0.628063	0.22533	0.64453	0.495904	0.502522	0.449152	0.358414	0.296484
GSM2226380	0.164922	0.22346	0.687769	0.674852	0.656339	0.56964	0.107979	0.766772	0.216103	0.710555	0.757448	0.38367	0.257738	0.936374	0.483478	0.625651	0.215611	0.693525	0.587259	0.544285	0.486747	0.353139	0.343521
GSM2226381	0.284464	0.414943	0.863594	0.692253	0.677235	0.600503	0.135751	0.836388	0.288737	0.719305	0.885758	0.383614	0.279277	0.957129	0.531493	0.654342	0.250144	0.70531	0.641043	0.584213	0.518375	0.386609	0.358284
GSM2226382	0.297252	0.349791	0.783165	0.676802	0.657751	0.608325	0.0808489	0.797526	0.281686	0.721838	0.826276	0.396044	0.312389	0.947136	0.546921	0.632947	0.214254	0.684844	0.616464	0.568432	0.517475	0.401721	0.363255
GSM2226383	0.262166	0.337618	0.721829	0.692416	0.646325	0.593161	0.0392191	0.802247	0.162375	0.714936	0.751246	0.294094	0.318836	0.926116	0.499245	0.630861	0.154617	0.717818	0.564092	0.514181	0.48069	0.346609	0.385711
GSM2226384	0.118452	0.14073	0.611792	0.677383	0.635996	0.604065	0.0307962	0.761981	0.12216	0.725615	0.722481	0.30772	0.252558	0.930667	0.479514	0.601179	0.199492	0.677104	0.543097	0.525127	0.4646	0.361357	0.325272
GSM2226385	0.310464	0.388573	0.784898	0.720471	0.659734	0.577689	0.0755778	0.802892	0.262362	0.731807	0.892404	0.345397	0.330158	0.94715	0.536756	0.64379	0.214069	0.749144	0.592106	0.556473	0.507022	0.400153	0.383707
GSM2226386	0.328843	0.429647	0.824909	0.678965	0.664938	0.627271	0.0495434	0.825374	0.219727	0.741724	0.908165	0.321861	0.340712	0.960208	0.550873	0.638864	0.146432	0.742506	0.62839	0.598194	0.514846	0.346611	0.356162
GSM2226387	0.40138	0.561551	0.93976	0.718954	0.696056	0.649626	0.0960562	0.877218	0.254588	0.765752	0.99379	0.440868	0.423524	0.972329	0.591137	0.680968	0.210146	0.705271	0.679261	0.66025	0.556169	0.410793	0.40087
GSM2226388	0.198675	0.216795	0.706547	0.665428	0.648181	0.572965	0.053925	0.800221	0.172224	0.708017	0.811304	0.356824	0.204002	0.950668	0.499094	0.605493	0.276208	0.680444	0.534035	0.54578	0.481479	0.332324	0.35427
GSM2226389	0.125803	0.073609	0.583323	0.633111	0.618023	0.578391	0	0.732312	0.147821	0.685329	0.636377	0.272688	0.193073	0.942542	0.440579	0.600417	0.231626	0.670314	0.482039	0.486803	0.440295	0.336853	0.287815
GSM2226390	0.0980294	0.170967	0.68659	0.667832	0.674403	0.61167	0.0460275	0.746445	0.175008	0.709049	0.706673	0.31953	0.243929	0.924094	0.483786	0.577368	0.263258	0.648822	0.531622	0.498959	0.455603	0.34719	0.281931
GSM2226391	0.201123	0.179983	0.689179	0.668061	0.638256	0.59427	0.0710789	0.752693	0.144546	0.713171	0.715222	0.353662	0.207654	0.959838	0.472071	0.62116	0.199799	0.638662	0.505279	0.523836	0.473422	0.330936	0.268105
GSM2226392	0.327139	0.29583	0.800663	0.668379	0.642685	0.570339	0.0575641	0.782758	0.233173	0.712404	0.862748	0.311618	0.301124	0.94857	0.547943	0.671679	0.165706	0.724524	0.553924	0.568921	0.493594	0.326281	0.328772
GSM2226393	0.265509	0.278908	0.713959	0.656418	0.648063	0.587621	0.0825354	0.778989	0.211908	0.703347	0.785177	0.291501	0.33492	0.920346	0.501041	0.619222	0.145895	0.688628	0.526472	0.54361	0.494001	0.352202	0.338023
GSM2226394	0.20756	0.230604	0.69188	0.640693	0.64867	0.586815	0.0823781	0.774964	0.114927	0.699567	0.745898	0.314021	0.240803	0.921355	0.484111	0.608222	0.222403	0.663554	0.526482	0.522139	0.468592	0.317218	0.353699
GSM2226395	0.157199	0.223623	0.708228	0.617861	0.653956	0.58321	0.0590602	0.800798	0.214893	0.685888	0.745939	0.33556	0.213084	0.932584	0.488712	0.595974	0.212528	0.663068	0.51547	0.540703	0.456866	0.311717	0.338052
GSM2226396	0.2262	0.303195	0.726472	0.653903	0.656916	0.596707	0.0852897	0.820073	0.162476	0.725868	0.786023	0.365002	0.24553	0.936522	0.48778	0.636426	0.184453	0.679369	0.568651	0.562716	0.48613	0.352362	0.347765
GSM2226397	0.153649	0.152553	0.742855	0.654807	0.642285	0.62548	0.0710092	0.770293	0.177599	0.709858	0.721953	0.345107	0.316116	0.94516	0.462686	0.636546	0.261826	0.617316	0.526666	0.479393	0.482954	0.389839	0.265973
GSM2226398	0.250532	0.248307	0.720911	0.668967	0.648095	0.600481	0.121671	0.792115	0.147711	0.702583	0.768754	0.355075	0.264817	0.945946	0.487655	0.62572	0.259622	0.653962	0.562118	0.523073	0.486554	0.374728	0.315142
GSM2226399	0.248494	0.247427	0.769005	0.668723	0.661663	0.600864	0.0887863	0.815968	0.193717	0.711541	0.818651	0.381996	0.283004	0.937878	0.496774	0.625604	0.228117	0.671284	0.578205	0.554519	0.503278	0.370197	0.327631
GSM2226400	0.225132	0.19894	0.767225	0.644177	0.650052	0.624467	0.1139	0.790874	0.218832	0.72333	0.828785	0.412494	0.278702	0.94413	0.478296	0.601556	0.298449	0.659402	0.560118	0.529386	0.493586	0.324391	0.299957
GSM2226401	0.232975	0.200381	0.758871	0.677811	0.65932	0.637602	0.042571	0.78185	0.18725	0.714691	0.811769	0.349462	0.287188	0.908255	0.482998	0.587389	0.235975	0.631233	0.566904	0.556773	0.467543	0.376828	0.276763
GSM2226402	0.258495	0.366107	0.723125	0.679844	0.658945	0.609186	0.102841	0.813074	0.266634	0.718313	0.829358	0.288606	0.366042	0.932863	0.517256	0.615646	0.199893	0.75229	0.587491	0.516953	0.50136	0.338841	0.415578
GSM2226403	0.243149	0.356363	0.774735	0.699248	0.665249	0.594193	0.0985795	0.850164	0.173755	0.73275	0.833463	0.344419	0.361336	0.943743	0.520257	0.612347	0.233987	0.688915	0.606664	0.559799	0.522522	0.345748	0.382134

## Sheet: S5
Supplementary Table 5: Clustering, m6A-S score Scheuer score(s) and age of the cohort
id	m6A-Pattern	gene.cluster	m6A-S score group	m6A-S score	ScheuerS	Age
GSM2226280	Ⅱ	B	High	0.0626277	2	42
GSM2226281	Ⅱ	A	Low	-0.0345869	2	56
GSM2226282	Ⅰ	A	Low	-0.131455	0	54
GSM2226283	Ⅰ	A	Low	-0.110666	2	41
GSM2226284	Ⅱ	A	Low	-0.0524074	0	37
GSM2226285	Ⅱ	A	Low	-0.0284678	0	33
GSM2226286	Ⅰ	A	Low	-0.0800086	0	52
GSM2226287	Ⅱ	A	Low	-0.0403115	0	35
GSM2226288	Ⅱ	B	Low	0.0169638	4	43
GSM2226289	Ⅱ	A	Low	-0.0804289	0	44
GSM2226290	Ⅱ	A	Low	0.00266662	2	35
GSM2226291	Ⅱ	A	Low	-0.0568637	1	58
GSM2226292	Ⅱ	B	High	0.136938	4	43
GSM2226293	Ⅱ	B	High	0.0195666	2	34
GSM2226294	Ⅱ	B	Low	0.0192639	0	34
GSM2226295	Ⅱ	B	High	0.0193836	3	58
GSM2226296	Ⅱ	B	High	0.191321	2	48
GSM2226297	Ⅱ	A	Low	0.0152686	0	48
GSM2226298	Ⅱ	A	Low	-0.00913062	0	33
GSM2226299	Ⅱ	B	High	0.217259	2	37
GSM2226300	Ⅱ	B	High	0.0996217	4	59
GSM2226301	Ⅱ	B	High	0.185794	2	37
GSM2226302	Ⅱ	B	High	0.165326	2	64
GSM2226303	Ⅱ	A	Low	0.00223872	0	37
GSM2226304	Ⅱ	A	Low	-0.140672	3	45
GSM2226305	Ⅱ	B	High	0.105435	4	40
GSM2226306	Ⅱ	B	High	0.117059	4	40
GSM2226307	Ⅱ	B	High	0.127576	4	60
GSM2226308	Ⅱ	B	High	0.027917	2	61
GSM2226309	Ⅰ	A	Low	-0.0974248	0	29
GSM2226310	Ⅱ	A	Low	-0.0160174	2	44
GSM2226311	Ⅱ	B	High	0.153217	0	46
GSM2226312	Ⅱ	A	Low	-0.0118442	3	32
GSM2226313	Ⅱ	A	Low	-0.0258873	3	33
GSM2226314	Ⅱ	A	Low	-0.0156932	0	28
GSM2226315	Ⅰ	A	Low	-0.0616919	1	46
GSM2226316	Ⅱ	B	High	0.153093	2	51
GSM2226317	Ⅱ	A	Low	-0.125074	0	47
GSM2226318	Ⅱ	B	High	0.0431563	3	52
GSM2226319	Ⅱ	A	Low	-0.0785332	1	44
GSM2226320	Ⅱ	A	Low	-0.0276286	3	55
GSM2226321	Ⅱ	B	High	0.151459	3	38
GSM2226322	Ⅱ	B	Low	0.0128805	1	56
GSM2226323	Ⅱ	A	Low	-0.0344925	2	26
GSM2226324	Ⅱ	B	High	0.123595	2	42
GSM2226325	Ⅱ	A	Low	-0.0476749	2	39
GSM2226326	Ⅱ	A	Low	-0.00430568	2	71
GSM2226327	Ⅱ	A	Low	-0.0643321	0	57
GSM2226328	Ⅱ	A	Low	-0.0522671	1	33
GSM2226329	Ⅱ	B	High	0.111905	3	60
GSM2226330	Ⅱ	B	High	0.0593642	2	34
GSM2226331	Ⅱ	B	High	0.0354591	0	42
GSM2226332	Ⅱ	B	High	0.153309	4	62
GSM2226333	Ⅱ	A	Low	-0.027988	4	71
GSM2226334	Ⅱ	A	Low	-0.048302	0	48
GSM2226335	Ⅱ	B	High	0.0503577	2	36
GSM2226336	Ⅰ	B	High	0.0279043	2	32
GSM2226337	Ⅱ	A	Low	-0.0234775	1	66
GSM2226338	Ⅰ	A	Low	-0.157474	0	31
GSM2226339	Ⅰ	A	Low	-0.101051	0	28
GSM2226340	Ⅱ	B	High	0.127298	3	30
GSM2226341	Ⅱ	A	Low	-0.134721	2	47
GSM2226342	Ⅱ	A	Low	-0.0217528	2	36
GSM2226343	Ⅱ	B	High	0.0390354	0	43
GSM2226344	Ⅱ	A	Low	-0.0230567	0	35
GSM2226345	Ⅱ	B	High	0.0880086	2	34
GSM2226346	Ⅱ	B	High	0.0195439	2	43
GSM2226347	Ⅱ	B	High	0.159343	3	47
GSM2226348	Ⅱ	A	Low	-0.0535135	0	37
GSM2226349	Ⅰ	A	Low	-0.108369	2	53
GSM2226350	Ⅱ	A	Low	0.000775628	1	58
GSM2226351	Ⅰ	B	Low	0.0183382	1	35
GSM2226352	Ⅱ	A	Low	-0.0265946	1	33
GSM2226353	Ⅱ	B	High	0.0546182	2	54
GSM2226354	Ⅱ	B	High	0.151044	3	37
GSM2226355	Ⅰ	A	Low	-0.155064	1	27
GSM2226356	Ⅱ	A	Low	-0.0626274	1	38
GSM2226357	Ⅰ	A	Low	-0.187749	1	33
GSM2226358	Ⅰ	A	Low	-0.129257	0	58
GSM2226359	Ⅱ	A	Low	-0.0286875	3	22
GSM2226360	Ⅰ	B	High	0.036661	3	28
GSM2226361	Ⅱ	B	High	0.0326652	3	41
GSM2226362	Ⅱ	B	High	0.0673085	3	42
GSM2226363	Ⅰ	A	Low	-0.103895	1	43
GSM2226364	Ⅱ	B	High	0.0723155	1	24
GSM2226365	Ⅱ	B	High	0.117891	4	50
GSM2226366	Ⅱ	A	Low	-0.0638659	0	23
GSM2226367	Ⅱ	B	High	0.0577123	2	38
GSM2226368	Ⅱ	A	Low	-0.0364115	0	31
GSM2226369	Ⅱ	A	Low	-0.047963	0	31
GSM2226370	Ⅰ	A	Low	-0.0637812	1	28
GSM2226371	Ⅰ	A	Low	-0.0944033	0	35
GSM2226372	Ⅱ	A	Low	-0.0533284	0	31
GSM2226373	Ⅱ	B	High	0.0623038	2	44
GSM2226374	Ⅰ	A	Low	-0.0747918	1	52
GSM2226375	Ⅱ	A	Low	-0.0395326	2	66
GSM2226376	Ⅱ	A	Low	-0.101675	0	36
GSM2226377	Ⅱ	B	High	0.0444165	0	74
GSM2226378	Ⅱ	B	High	0.134605	2	37
GSM2226379	Ⅱ	A	Low	-0.103281	0	53
GSM2226380	Ⅱ	A	Low	-0.0307224	0	33
GSM2226381	Ⅱ	B	High	0.0563072	1	37
GSM2226382	Ⅱ	B	High	0.0357199	1	29
GSM2226383	Ⅱ	B	High	0.0836935	3	63
GSM2226384	Ⅱ	A	Low	-0.0262644	2	69
GSM2226385	Ⅰ	B	High	0.0317548	2	71
GSM2226386	Ⅰ	B	High	0.098825	3	32
GSM2226387	Ⅱ	B	High	0.107287	1	51
GSM2226388	Ⅰ	A	Low	-0.0687408	0	34
GSM2226389	Ⅰ	A	Low	-0.156842	0	40
GSM2226390	Ⅰ	A	Low	-0.10543	0	30
GSM2226391	Ⅰ	A	Low	-0.121545	0	36
GSM2226392	Ⅰ	A	Low	-0.0398327	2	47
GSM2226393	Ⅱ	B	High	0.042236	3	44
GSM2226394	Ⅰ	A	Low	-0.063141	0	35
GSM2226395	Ⅰ	A	Low	-0.081496	0	49
GSM2226396	Ⅱ	A	Low	-0.000731535	0	29
GSM2226397	Ⅰ	A	Low	-0.0926767	0	29
GSM2226398	Ⅱ	A	Low	-0.0313162	0	37
GSM2226399	Ⅱ	A	Low	0.0021354	1	32
GSM2226400	Ⅰ	A	Low	-0.0606048	0	26
GSM2226401	Ⅰ	A	Low	-0.190317	0	27
GSM2226402	Ⅱ	B	High	0.142171	4	49
GSM2226403	Ⅱ	B	High	0.0782003	2	61
